# Supplementary material for: 1-(2-Chloro­benzyl­idene)-2-(2,4-dinitro­phen­yl)hydrazine
Source: Acta Crystallogr Sect E Struct Rep Online. 2008 Oct 18;64(Pt 11):o2135. doi: 10.1107/S1600536808033357 (PMC2959777; doi:10.1107/S1600536808033357)
Supplement: Supplementary file 1 [file e-64-o2135-sup1.cif]

##############################################################################
###                                                                        ###
###        Electronic paper (Acta Crystallographica Section E)             ###
###                                                                        ###
##############################################################################
#                                                                            #
# This CIF contains the data in a paper accepted for publication in Acta     #
# Crystallographica Section E. It conforms to the requirements of Notes      #
# for Authors for Section E, and has been peer reviewed under the auspices   #
# of the IUCr Commission on Journals.                                        #
#                                                                            #
# Full details of the Crystallographic Information File format               #
# are given in the paper "The Crystallographic Information File (CIF):       #
# a New Standard Archive File for Crystallography" by S. R. Hall, F. H.      #
# Allen and I. D. Brown [Acta Cryst. (1991), A47, 655-685].                  #
#                                                                            #
# The current version of the core CIF dictionary is obtainable from          #
# ftp://ftp.iucr.org/pub/cif_core.dic. The current version number is 2.4.    #
#                                                                            #
# Software is freely available for graphical display of the structure(s) in  #
# this CIF.  For information consult the CIF home page http://www.iucr.org/  #
# cif/home.html                                                              #
#                                                                            #
# This file may be used for bona fide research purposes within the           #
# scientific community so long as proper attribution is given to the journal # 
# article from which it was obtained.                                        #
#                                                                            #
##############################################################################
                                             
data_global
_audit_creation_method     SHELXL-97
_journal_date_recd_electronic     2008-09-12
_journal_date_accepted     2008-10-14
_journal_name_full     'Acta Crystallographica, Section E'
_journal_year     2008
_journal_volume     64
_journal_issue     11
_journal_page_first     o2135
_journal_page_last     o2135
_journal_paper_category     QO
_journal_coeditor_code     FJ2153
_publ_contact_author_name     'Zhi-Qiang Shi'
_publ_contact_author_address
;
Department of Materials Science and Chemical Engineering
Taishan University
271021 Taian
Shandong
People's Republic of China
;
_publ_contact_author_email     kobeecho@163.com
_publ_contact_author_fax     '+86 538 6715156'
_publ_contact_author_phone     '+86 538 6715156'
_publ_section_title
;
1-(2-Chlorobenzylidene)-2-(2,4-dinitrophenyl)hydrazine
;
loop_
    _publ_author_name
    _publ_author_address
    'Zhi-Qiang Shi'
;
Department of Materials Science and Chemical Engineering
Taishan University
271021 Taian
Shandong
People's Republic of China
;
    'Ning-Ning Ji'
;
Department of Chemistry
Taishan University
271021 Taian
Shandong
People's Republic of China
;
    'Xiao-Yan Li'
;
No. 1 Middle School of Lanshan
276808 Rizhao
Shandong
People's Republic of China
;
data_I
_chemical_name_systematic
;
1-(2-Chlorobenzylidene)-2-(2,4-dinitrophenyl)hydrazine
;
_chemical_name_common     ?
_chemical_formula_moiety     'C13 H9 Cl N4 O4'
_chemical_formula_sum     'C13 H9 Cl N4 O4'
_chemical_formula_iupac     'C13 H9 Cl N4 O4'
_chemical_formula_weight     320.69
_chemical_melting_point     ?
_symmetry_cell_setting     triclinic
_symmetry_space_group_name_H-M     'P -1'
_symmetry_space_group_name_Hall     '-P 1'
loop_
    _symmetry_equiv_pos_as_xyz
    'x, y, z'
    '-x, -y, -z'
_cell_length_a     7.2286(7)
_cell_length_b     7.6596(8)
_cell_length_c     25.145(2)
_cell_angle_alpha     95.691(2)
_cell_angle_beta     93.030(2)
_cell_angle_gamma     99.728(3)
_cell_volume     1362.0(2)
_cell_formula_units_Z     4
_cell_measurement_reflns_used     1793
_cell_measurement_theta_min     2.7325
_cell_measurement_theta_max     24.9275
_cell_measurement_temperature     295(2)
_exptl_crystal_description     block
_exptl_crystal_colour     yellow
_exptl_crystal_size_max     0.15
_exptl_crystal_size_mid     0.12
_exptl_crystal_size_min     0.08
_exptl_crystal_density_diffrn     1.564
_exptl_crystal_density_meas     ?
_exptl_crystal_density_method     'not measured'
_exptl_crystal_F_000     656
_exptl_absorpt_coefficient_mu     0.306
_exptl_absorpt_correction_type     multi-scan
_exptl_absorpt_process_details     '(SADABS; Bruker, 2005)'
_exptl_absorpt_correction_T_min     0.9556
_exptl_absorpt_correction_T_max     0.9759
_exptl_special_details
;
;
_diffrn_ambient_temperature     295(2)
_diffrn_radiation_type     MoK\a
_diffrn_radiation_wavelength     0.71073
_diffrn_radiation_source     'fine-focus sealed tube'
_diffrn_radiation_monochromator     graphite
_diffrn_measurement_device_type     'Bruker APEXII CCD area-detector'
_diffrn_measurement_method     '\f and \w'
_diffrn_detector_area_resol_mean     ?
_diffrn_reflns_number     7216
_diffrn_reflns_av_R_equivalents     0.0210
_diffrn_reflns_av_sigmaI/netI     0.0396
_diffrn_reflns_theta_min     2.45
_diffrn_reflns_theta_max     25.04
_diffrn_reflns_theta_full     25.04
_diffrn_measured_fraction_theta_max     0.990
_diffrn_measured_fraction_theta_full     0.990
_diffrn_reflns_limit_h_min     -8
_diffrn_reflns_limit_h_max     8
_diffrn_reflns_limit_k_min     -9
_diffrn_reflns_limit_k_max     5
_diffrn_reflns_limit_l_min     -28
_diffrn_reflns_limit_l_max     29
_diffrn_standards_number     ?
_diffrn_standards_interval_count     ?
_diffrn_standards_interval_time     ?
_diffrn_standards_decay_%     ?
_refine_special_details
;
Refinement of <i>F</i>^2^ against ALL reflections. The weighted <i>R</i>-factor
<i>wR</i> and goodness of fit <i>S</i> are based on <i>F</i>^2^, conventional
<i>R</i>-factors <i>R</i> are based on <i>F</i>, with <i>F</i> set to zero for
negative <i>F</i>^2^. The threshold expression of <i>F</i>^2^ >
\s(<i>F</i>^2^) is used only for calculating <i>R</i>-factors(gt) <i>etc</i>.
and is not relevant to the choice of reflections for refinement.
<i>R</i>-factors based on <i>F</i>^2^ are statistically about twice as large
as those based on <i>F</i>, and <i>R</i>- factors based on ALL data will be
even larger.
;
_reflns_number_total     4776
_reflns_number_gt     3273
_reflns_threshold_expression     I>2\s(I)
_refine_ls_structure_factor_coef     Fsqd
_refine_ls_matrix_type     full
_refine_ls_R_factor_all     0.0734
_refine_ls_R_factor_gt     0.0470
_refine_ls_wR_factor_gt     0.1091
_refine_ls_wR_factor_ref     0.1246
_refine_ls_goodness_of_fit_ref     1.070
_refine_ls_restrained_S_all     1.072
_refine_ls_number_reflns     4776
_refine_ls_number_parameters     397
_refine_ls_number_restraints     0
_refine_ls_hydrogen_treatment     constr
_refine_ls_weighting_scheme     calc
_refine_ls_weighting_details
       'calc w = 1/[\s^2^(Fo^2^)+(0.0511P)^2^+0.2987P] where P=(Fo^2^+2Fc^2^)/3'
_atom_sites_solution_hydrogens     geom
_atom_sites_solution_primary     direct
_atom_sites_solution_secondary     difmap
_refine_ls_shift/su_max     0.001
_refine_ls_shift/su_mean     0.000
_refine_diff_density_max     0.421
_refine_diff_density_min     -0.357
_refine_ls_extinction_method     none
_refine_ls_extinction_coef     ?
loop_
    _atom_type_symbol
    _atom_type_description
    _atom_type_scat_dispersion_real
    _atom_type_scat_dispersion_imag
    _atom_type_scat_source
    'C' 'C' 0.0033 0.0016
                         'International Tables Vol C Tables 4.2.6.8 and 6.1.1.4'
    'H' 'H' 0.0000 0.0000
                         'International Tables Vol C Tables 4.2.6.8 and 6.1.1.4'
    'N' 'N' 0.0061 0.0033
                         'International Tables Vol C Tables 4.2.6.8 and 6.1.1.4'
    'O' 'O' 0.0106 0.0060
                         'International Tables Vol C Tables 4.2.6.8 and 6.1.1.4'
    'Cl' 'Cl' 0.1484 0.1585
                         'International Tables Vol C Tables 4.2.6.8 and 6.1.1.4'
_computing_data_collection     'APEX2 (Bruker, 2005)'
_computing_cell_refinement     'APEX2 (Bruker, 2005)'
_computing_data_reduction     'SAINT (Bruker, 2005)'
_computing_structure_solution     'SHELXTL (Sheldrick, 2008)'
_computing_structure_refinement     'SHELXTL (Sheldrick, 2008)'
_computing_molecular_graphics     'SHELXTL (Sheldrick, 2008)'
_computing_publication_material     'SHELXTL (Sheldrick, 2008)'
loop_
    _atom_site_type_symbol
    _atom_site_label
    _atom_site_fract_x
    _atom_site_fract_y
    _atom_site_fract_z
    _atom_site_U_iso_or_equiv
    _atom_site_adp_type
    _atom_site_calc_flag
    _atom_site_refinement_flags
    _atom_site_occupancy
    _atom_site_disorder_assembly
    _atom_site_disorder_group
    Cl Cl1 0.32732(10) 0.39535(11) 0.21587(3) 0.0647(2) Uani d . 1 . .
    Cl Cl2 0.43812(11) 0.46461(12) 0.65151(3) 0.0739(3) Uani d . 1 . .
    O O1 1.1413(3) 0.8066(3) 0.24502(8) 0.0769(6) Uani d . 1 . .
    O O2 1.4364(3) 0.8957(4) 0.23973(8) 0.0901(8) Uani d . 1 . .
    O O3 1.6810(3) 1.1413(4) 0.08840(11) 0.1047(9) Uani d . 1 . .
    O O4 1.4958(3) 1.1774(3) 0.02231(9) 0.0754(6) Uani d . 1 . .
    O O5 -0.0518(4) -0.1695(3) 0.37193(10) 0.0957(8) Uani d . 1 . .
    O O6 0.0550(3) -0.0357(3) 0.44708(4) 0.0817(7) Uani d D 1 . .
    O O7 -0.1612(4) 0.1254(4) 0.22106(9) 0.0899(8) Uani d . 1 . .
    O O8 -0.1463(3) 0.4102(3) 0.23032(8) 0.0804(7) Uani d . 1 . .
    N N1 0.7500(3) 0.6855(3) 0.12714(8) 0.0490(5) Uani d . 1 . .
    N N2 0.9138(3) 0.7485(3) 0.15793(8) 0.0506(6) Uani d . 1 . .
    H H2 0.9218 0.7309 0.1912 0.061 Uiso calc R 1 . .
    N N3 1.2749(4) 0.8647(3) 0.21971(9) 0.0586(6) Uani d . 1 . .
    N N4 1.5265(4) 1.1204(3) 0.06490(11) 0.0626(7) Uani d . 1 . .
    N N5 0.2250(3) 0.4769(3) 0.48803(9) 0.0544(6) Uani d . 1 . .
    N N6 0.1464(3) 0.3138(3) 0.46212(8) 0.0555(6) Uani d . 1 . .
    H H6 0.1359 0.2206 0.4790 0.067 Uiso calc R 1 . .
    N N7 0.0038(3) -0.0334(3) 0.40054(10) 0.0584(6) Uani d . 1 . .
    N N8 -0.1249(3) 0.2712(4) 0.24773(9) 0.0613(6) Uani d . 1 . .
    C C1 0.2909(3) 0.4329(3) 0.14910(10) 0.0440(6) Uani d . 1 . .
    C C2 0.4356(3) 0.5294(3) 0.12368(10) 0.0428(6) Uani d . 1 . .
    C C3 0.3991(4) 0.5523(4) 0.07027(10) 0.0508(7) Uani d . 1 . .
    H H3 0.4928 0.6154 0.0522 0.061 Uiso calc R 1 . .
    C C4 0.2273(4) 0.4835(4) 0.04363(11) 0.0565(7) Uani d . 1 . .
    H H4 0.2058 0.5001 0.0078 0.068 Uiso calc R 1 . .
    C C5 0.0867(4) 0.3899(4) 0.06992(11) 0.0558(7) Uani d . 1 . .
    H H5 -0.0295 0.3438 0.0518 0.067 Uiso calc R 1 . .
    C C6 0.1179(4) 0.3646(3) 0.12285(11) 0.0506(7) Uani d . 1 . .
    H H6A 0.0232 0.3020 0.1407 0.061 Uiso calc R 1 . .
    C C7 0.6178(3) 0.6038(3) 0.15160(10) 0.0470(6) Uani d . 1 . .
    H H7 0.6378 0.5915 0.1878 0.056 Uiso calc R 1 . .
    C C8 1.0634(3) 0.8386(3) 0.13611(10) 0.0436(6) Uani d . 1 . .
    C C9 1.2406(3) 0.8962(3) 0.16462(10) 0.0450(6) Uani d . 1 . .
    C C10 1.3931(3) 0.9855(3) 0.14090(10) 0.0466(6) Uani d . 1 . .
    H H10 1.5096 1.0204 0.1599 0.056 Uiso calc R 1 . .
    C C11 1.3680(4) 1.0207(3) 0.08927(10) 0.0479(6) Uani d . 1 . .
    C C12 1.1976(4) 0.9667(4) 0.05948(11) 0.0522(7) Uani d . 1 . .
    H H12 1.1849 0.9913 0.0241 0.063 Uiso calc R 1 . .
    C C13 1.0483(4) 0.8770(3) 0.08255(10) 0.0501(7) Uani d . 1 . .
    H H13 0.9341 0.8404 0.0625 0.060 Uiso calc R 1 . .
    C C14 0.4405(4) 0.6574(4) 0.62064(11) 0.0555(7) Uani d . 1 . .
    C C15 0.3642(4) 0.6497(4) 0.56796(10) 0.0517(7) Uani d . 1 . .
    C C16 0.3711(4) 0.8103(4) 0.54624(12) 0.0626(8) Uani d . 1 . .
    H H16 0.3214 0.8099 0.5113 0.075 Uiso calc R 1 . .
    C C17 0.4496(4) 0.9698(5) 0.57508(13) 0.0700(9) Uani d . 1 . .
    H H17 0.4537 1.0755 0.5595 0.084 Uiso calc R 1 . .
    C C18 0.5230(4) 0.9733(5) 0.62741(13) 0.0713(9) Uani d . 1 . .
    H H18 0.5753 1.0813 0.6471 0.086 Uiso calc R 1 . .
    C C19 0.5181(4) 0.8170(5) 0.65008(12) 0.0664(8) Uani d . 1 . .
    H H19 0.5669 0.8187 0.6851 0.080 Uiso calc R 1 . .
    C C20 0.2786(4) 0.4815(4) 0.53736(10) 0.0548(7) Uani d . 1 . .
    H H20 0.2629 0.3771 0.5539 0.066 Uiso calc R 1 . .
    C C21 0.0852(3) 0.2998(4) 0.40979(10) 0.0451(6) Uani d . 1 . .
    C C22 0.0134(3) 0.1353(3) 0.37897(10) 0.0461(6) Uani d . 1 . .
    C C23 -0.0515(3) 0.1268(4) 0.32600(10) 0.0482(6) Uani d . 1 . .
    H H23 -0.0975 0.0172 0.3064 0.058 Uiso calc R 1 . .
    C C24 -0.0474(3) 0.2805(4) 0.30277(9) 0.0462(6) Uani d . 1 . .
    C C25 0.0247(4) 0.4448(4) 0.33107(10) 0.0512(7) Uani d . 1 . .
    H H25 0.0282 0.5484 0.3145 0.061 Uiso calc R 1 . .
    C C26 0.0902(4) 0.4542(4) 0.38328(10) 0.0513(7) Uani d . 1 . .
    H H26 0.1394 0.5649 0.4018 0.062 Uiso calc R 1 . .
loop_
    _atom_site_aniso_label
    _atom_site_aniso_U_11
    _atom_site_aniso_U_22
    _atom_site_aniso_U_33
    _atom_site_aniso_U_12
    _atom_site_aniso_U_13
    _atom_site_aniso_U_23
    Cl1 0.0580(4) 0.0837(5) 0.0489(4) -0.0052(4) 0.0051(3) 0.0196(4)
    Cl2 0.0731(5) 0.0892(6) 0.0596(5) 0.0129(4) -0.0076(4) 0.0178(4)
    O1 0.0683(14) 0.1072(18) 0.0515(12) -0.0034(13) 0.0101(10) 0.0190(12)
    O2 0.0658(15) 0.131(2) 0.0598(13) -0.0178(14) -0.0154(11) 0.0137(13)
    O3 0.0540(14) 0.142(2) 0.1053(19) -0.0302(15) 0.0087(14) 0.0299(17)
    O4 0.0938(17) 0.0597(13) 0.0773(15) 0.0076(12) 0.0342(12) 0.0249(12)
    O5 0.158(3) 0.0482(13) 0.0751(16) 0.0065(15) -0.0070(15) 0.0038(12)
    O6 0.123(2) 0.0665(14) 0.0573(13) 0.0157(13) -0.0011(13) 0.0240(11)
    O7 0.110(2) 0.0898(18) 0.0566(13) -0.0106(15) -0.0197(13) 0.0052(13)
    O8 0.0857(16) 0.1023(18) 0.0622(13) 0.0302(14) -0.0007(11) 0.0327(13)
    N1 0.0405(12) 0.0503(13) 0.0541(13) 0.0000(10) 0.0056(10) 0.0075(11)
    N2 0.0407(12) 0.0596(14) 0.0483(12) -0.0026(11) 0.0055(10) 0.0087(11)
    N3 0.0588(15) 0.0641(16) 0.0468(13) -0.0031(13) 0.0014(12) 0.0015(11)
    N4 0.0632(17) 0.0517(15) 0.0701(17) -0.0032(13) 0.0235(14) 0.0057(13)
    N5 0.0539(14) 0.0647(16) 0.0447(13) 0.0106(12) 0.0054(11) 0.0056(12)
    N6 0.0634(15) 0.0572(15) 0.0458(13) 0.0082(12) 0.0013(11) 0.0114(11)
    N7 0.0695(16) 0.0589(16) 0.0513(15) 0.0147(13) 0.0099(12) 0.0185(13)
    N8 0.0507(14) 0.086(2) 0.0468(14) 0.0045(14) 0.0041(11) 0.0180(15)
    C1 0.0436(14) 0.0430(14) 0.0459(14) 0.0060(12) 0.0066(11) 0.0081(12)
    C2 0.0395(14) 0.0403(14) 0.0508(15) 0.0089(11) 0.0069(11) 0.0109(12)
    C3 0.0467(15) 0.0534(16) 0.0559(16) 0.0097(13) 0.0110(13) 0.0187(13)
    C4 0.0537(17) 0.0669(19) 0.0502(16) 0.0106(15) -0.0001(13) 0.0155(14)
    C5 0.0441(15) 0.0583(18) 0.0625(18) 0.0037(13) -0.0058(13) 0.0088(14)
    C6 0.0418(15) 0.0514(16) 0.0577(17) 0.0015(13) 0.0051(12) 0.0120(13)
    C7 0.0423(14) 0.0480(16) 0.0512(15) 0.0060(12) 0.0058(12) 0.0093(13)
    C8 0.0425(14) 0.0393(14) 0.0478(15) 0.0030(12) 0.0095(11) 0.0026(11)
    C9 0.0478(15) 0.0415(14) 0.0425(14) 0.0007(12) 0.0047(12) 0.0006(11)
    C10 0.0399(14) 0.0411(15) 0.0544(16) -0.0018(12) 0.0038(12) -0.0015(12)
    C11 0.0480(16) 0.0392(14) 0.0545(16) -0.0011(12) 0.0132(13) 0.0049(12)
    C12 0.0544(17) 0.0531(17) 0.0491(15) 0.0055(14) 0.0079(13) 0.0095(13)
    C13 0.0446(15) 0.0510(16) 0.0519(16) 0.0013(13) 0.0005(12) 0.0058(13)
    C14 0.0407(15) 0.075(2) 0.0496(16) 0.0070(14) 0.0036(12) 0.0078(15)
    C15 0.0413(15) 0.0687(19) 0.0446(15) 0.0058(14) 0.0084(12) 0.0073(14)
    C16 0.0589(18) 0.077(2) 0.0512(17) 0.0058(16) 0.0117(14) 0.0091(16)
    C17 0.067(2) 0.069(2) 0.075(2) 0.0072(17) 0.0198(17) 0.0153(18)
    C18 0.0606(19) 0.078(2) 0.070(2) 0.0016(17) 0.0130(16) -0.0064(18)
    C19 0.0544(18) 0.089(2) 0.0519(17) 0.0091(17) 0.0009(14) -0.0013(18)
    C20 0.0517(16) 0.069(2) 0.0442(16) 0.0088(15) 0.0039(13) 0.0126(14)
    C21 0.0395(14) 0.0584(17) 0.0399(14) 0.0102(13) 0.0087(11) 0.0115(13)
    C22 0.0455(15) 0.0498(16) 0.0459(15) 0.0095(13) 0.0096(12) 0.0142(13)
    C23 0.0443(15) 0.0559(17) 0.0440(15) 0.0046(13) 0.0080(11) 0.0074(13)
    C24 0.0393(14) 0.0624(18) 0.0375(14) 0.0067(13) 0.0046(11) 0.0108(13)
    C25 0.0495(16) 0.0574(18) 0.0499(16) 0.0083(14) 0.0100(12) 0.0202(14)
    C26 0.0513(16) 0.0526(16) 0.0499(16) 0.0066(13) 0.0063(12) 0.0082(13)
_geom_special_details
;
All e.s.d.'s (except the e.s.d. in the dihedral angle between two l.s. planes)
are estimated using the full covariance matrix. The cell e.s.d.'s are taken
into account individually in the estimation of e.s.d.'s in distances, angles
and torsion angles; correlations between e.s.d.'s in cell parameters are only
used when they are defined by crystal symmetry. An approximate (isotropic)
treatment of cell e.s.d.'s is used for estimating e.s.d.'s involving l.s.
planes.
;
loop_
    _geom_bond_atom_site_label_1
    _geom_bond_atom_site_label_2
    _geom_bond_site_symmetry_2
    _geom_bond_distance
    _geom_bond_publ_flag
    Cl1 C1 . 1.745(2) ?
    Cl2 C14 . 1.733(3) ?
    O1 N3 . 1.229(3) ?
    O2 N3 . 1.222(3) ?
    O3 N4 . 1.214(3) ?
    O4 N4 . 1.220(3) ?
    O5 N7 . 1.202(3) ?
    O6 N7 . 1.211(3) ?
    O7 N8 . 1.224(3) ?
    O8 N8 . 1.221(3) ?
    N1 C7 . 1.272(3) ?
    N1 N2 . 1.368(3) ?
    N2 C8 . 1.354(3) ?
    N2 H2 . 0.8600 ?
    N3 O1 1 1.229(3) ?
    N3 C9 . 1.445(3) ?
    N4 C11 . 1.464(3) ?
    N5 C20 . 1.275(3) ?
    N5 N6 . 1.367(3) ?
    N6 C21 . 1.354(3) ?
    N6 H6 . 0.8600 ?
    N7 O6 1 1.211(3) ?
    N7 C22 . 1.443(3) ?
    N8 C24 . 1.456(3) ?
    C1 C6 . 1.377(3) ?
    C1 C2 . 1.396(3) ?
    C2 C3 . 1.389(3) ?
    C2 C7 . 1.457(3) ?
    C3 C4 . 1.375(4) ?
    C3 H3 . 0.9300 ?
    C4 C5 . 1.379(4) ?
    C4 H4 . 0.9300 ?
    C5 C6 . 1.376(4) ?
    C5 H5 . 0.9300 ?
    C6 H6A . 0.9300 ?
    C7 H7 . 0.9300 ?
    C8 C13 . 1.409(3) ?
    C8 C9 . 1.413(3) ?
    C9 C10 . 1.391(3) ?
    C10 C11 . 1.361(3) ?
    C10 H10 . 0.9300 ?
    C11 C12 . 1.385(4) ?
    C12 C13 . 1.367(3) ?
    C12 H12 . 0.9300 ?
    C13 H13 . 0.9300 ?
    C14 C19 . 1.379(4) ?
    C14 C15 . 1.399(4) ?
    C15 C16 . 1.389(4) ?
    C15 C20 . 1.456(4) ?
    C16 C17 . 1.374(4) ?
    C16 H16 . 0.9300 ?
    C17 C18 . 1.389(4) ?
    C17 H17 . 0.9300 ?
    C18 C19 . 1.372(4) ?
    C18 H18 . 0.9300 ?
    C19 H19 . 0.9300 ?
    C20 H20 . 0.9300 ?
    C21 C26 . 1.410(4) ?
    C21 C22 . 1.414(4) ?
    C22 C23 . 1.380(3) ?
    C23 C24 . 1.362(4) ?
    C23 H23 . 0.9300 ?
    C24 C25 . 1.386(4) ?
    C25 C26 . 1.363(4) ?
    C25 H25 . 0.9300 ?
    C26 H26 . 0.9300 ?
loop_
    _geom_angle_atom_site_label_1
    _geom_angle_atom_site_label_2
    _geom_angle_atom_site_label_3
    _geom_angle_site_symmetry_1
    _geom_angle_site_symmetry_3
    _geom_angle
    _geom_angle_publ_flag
    C7 N1 N2 . . 115.0(2) ?
    C8 N2 N1 . . 120.0(2) ?
    C8 N2 H2 . . 120.0 ?
    N1 N2 H2 . . 120.0 ?
    O2 N3 O1 . 1 121.8(2) ?
    O2 N3 O1 . . 121.8(2) ?
    O2 N3 C9 . . 118.9(2) ?
    O1 N3 C9 1 . 119.2(2) ?
    O1 N3 C9 . . 119.2(2) ?
    O3 N4 O4 . . 123.9(3) ?
    O3 N4 C11 . . 117.9(3) ?
    O4 N4 C11 . . 118.2(3) ?
    C20 N5 N6 . . 116.6(2) ?
    C21 N6 N5 . . 119.6(2) ?
    C21 N6 H6 . . 120.2 ?
    N5 N6 H6 . . 120.2 ?
    O5 N7 O6 . 1 120.9(2) ?
    O5 N7 O6 . . 120.9(2) ?
    O5 N7 C22 . . 119.6(2) ?
    O6 N7 C22 1 . 119.4(3) ?
    O6 N7 C22 . . 119.4(3) ?
    O8 N8 O7 . . 123.5(3) ?
    O8 N8 C24 . . 118.0(3) ?
    O7 N8 C24 . . 118.5(3) ?
    C6 C1 C2 . . 121.8(2) ?
    C6 C1 Cl1 . . 118.19(19) ?
    C2 C1 Cl1 . . 119.98(19) ?
    C3 C2 C1 . . 117.3(2) ?
    C3 C2 C7 . . 120.8(2) ?
    C1 C2 C7 . . 121.9(2) ?
    C4 C3 C2 . . 121.3(2) ?
    C4 C3 H3 . . 119.4 ?
    C2 C3 H3 . . 119.4 ?
    C3 C4 C5 . . 120.1(3) ?
    C3 C4 H4 . . 120.0 ?
    C5 C4 H4 . . 120.0 ?
    C6 C5 C4 . . 120.2(3) ?
    C6 C5 H5 . . 119.9 ?
    C4 C5 H5 . . 119.9 ?
    C1 C6 C5 . . 119.3(2) ?
    C1 C6 H6A . . 120.3 ?
    C5 C6 H6A . . 120.3 ?
    N1 C7 C2 . . 120.9(2) ?
    N1 C7 H7 . . 119.6 ?
    C2 C7 H7 . . 119.6 ?
    N2 C8 C13 . . 120.4(2) ?
    N2 C8 C9 . . 122.8(2) ?
    C13 C8 C9 . . 116.8(2) ?
    C10 C9 C8 . . 121.7(2) ?
    C10 C9 N3 . . 116.1(2) ?
    C8 C9 N3 . . 122.3(2) ?
    C11 C10 C9 . . 118.5(2) ?
    C11 C10 H10 . . 120.7 ?
    C9 C10 H10 . . 120.7 ?
    C10 C11 C12 . . 122.1(2) ?
    C10 C11 N4 . . 118.6(2) ?
    C12 C11 N4 . . 119.3(2) ?
    C13 C12 C11 . . 119.4(2) ?
    C13 C12 H12 . . 120.3 ?
    C11 C12 H12 . . 120.3 ?
    C12 C13 C8 . . 121.5(2) ?
    C12 C13 H13 . . 119.3 ?
    C8 C13 H13 . . 119.3 ?
    C19 C14 C15 . . 121.8(3) ?
    C19 C14 Cl2 . . 117.5(2) ?
    C15 C14 Cl2 . . 120.7(2) ?
    C16 C15 C14 . . 117.1(3) ?
    C16 C15 C20 . . 121.2(3) ?
    C14 C15 C20 . . 121.7(3) ?
    C17 C16 C15 . . 121.6(3) ?
    C17 C16 H16 . . 119.2 ?
    C15 C16 H16 . . 119.2 ?
    C16 C17 C18 . . 120.0(3) ?
    C16 C17 H17 . . 120.0 ?
    C18 C17 H17 . . 120.0 ?
    C19 C18 C17 . . 119.8(3) ?
    C19 C18 H18 . . 120.1 ?
    C17 C18 H18 . . 120.1 ?
    C18 C19 C14 . . 119.7(3) ?
    C18 C19 H19 . . 120.2 ?
    C14 C19 H19 . . 120.2 ?
    N5 C20 C15 . . 120.2(3) ?
    N5 C20 H20 . . 119.9 ?
    C15 C20 H20 . . 119.9 ?
    N6 C21 C26 . . 120.1(3) ?
    N6 C21 C22 . . 123.4(2) ?
    C26 C21 C22 . . 116.5(2) ?
    C23 C22 C21 . . 121.7(2) ?
    C23 C22 N7 . . 115.8(2) ?
    C21 C22 N7 . . 122.5(2) ?
    C24 C23 C22 . . 119.3(3) ?
    C24 C23 H23 . . 120.4 ?
    C22 C23 H23 . . 120.4 ?
    C23 C24 C25 . . 121.1(2) ?
    C23 C24 N8 . . 119.0(3) ?
    C25 C24 N8 . . 119.8(2) ?
    C26 C25 C24 . . 119.9(2) ?
    C26 C25 H25 . . 120.0 ?
    C24 C25 H25 . . 120.0 ?
    C25 C26 C21 . . 121.4(3) ?
    C25 C26 H26 . . 119.3 ?
    C21 C26 H26 . . 119.3 ?
loop_
    _geom_hbond_atom_site_label_D
    _geom_hbond_atom_site_label_H
    _geom_hbond_atom_site_label_A
    _geom_hbond_site_symmetry_A
    _geom_hbond_distance_DH
    _geom_hbond_distance_HA
    _geom_hbond_distance_DA
    _geom_hbond_angle_DHA
    N6 H6 O6 1 0.86 2.02 2.631(3) 127
    N2 H2 O1 1 0.86 2.00 2.622(3) 129
