# Supplementary material for: 1-(2-Chloro­benzyl­idene)-2-(2,4-dinitro­phen­yl)hydrazine
Source: Acta Crystallogr Sect E Struct Rep Online. 2008 Oct 18;64(Pt 11):o2135. doi: 10.1107/S1600536808033357 (PMC2959777; doi:10.1107/S1600536808033357)
Supplement: Supplementary file 2 [file e-64-o2135-Isup2.hkl]

# 
# h,k,l, Fc-squared, Fo-squared, sigma(Fo-squared) and status flag 
# 
data_I
_shelx_title ' 080410a in P-1' 
_shelx_refln_list_code          4 
_shelx_F_calc_maximum      224.97 
_exptl_crystal_F_000       656.00 
_reflns_d_resolution_high  0.8397 
 
loop_ 
 _symmetry_equiv_pos_as_xyz 
 'x, y, z' 
 '-x, -y, -z' 
 
_cell_length_a     7.2286 
_cell_length_b     7.6596 
_cell_length_c    25.1452 
_cell_angle_alpha  95.691 
_cell_angle_beta   93.030 
_cell_angle_gamma  99.728 
 
_shelx_F_squared_multiplier     1.000 
 
loop_ 
 _refln_index_h 
 _refln_index_k 
 _refln_index_l 
 _refln_F_squared_calc 
 _refln_F_squared_meas 
 _refln_F_squared_sigma 
 _refln_observed_status 
   1   0   0       38.49       34.88      2.19 o 
   2   0   0     5462.54     5361.33     71.42 o 
   3   0   0        7.24       10.67      1.89 o 
   4   0   0       16.78       10.49      4.23 o 
   5   0   0      106.26      121.55      7.19 o 
   6   0   0       66.36       61.53      5.27 o 
   7   0   0        0.13        2.52      2.74 o 
   8   0   0        3.61        5.70      3.42 o 
  -8   1   0        5.11        3.46      2.56 o 
  -7   1   0      108.21      112.48      5.87 o 
  -6   1   0       39.74       43.89      3.74 o 
  -5   1   0       27.10       24.71      4.80 o 
  -4   1   0     1246.98     1209.06     21.35 o 
  -3   1   0      137.30      144.59      7.17 o 
  -2   1   0     3830.66     3776.74     50.58 o 
  -1   1   0       35.68       31.15      2.12 o 
   0   1   0      186.45      179.20      5.05 o 
   1   1   0      967.47     1046.74     15.41 o 
   2   1   0     1834.81     1907.71     27.78 o 
   3   1   0       10.55        9.93      1.92 o 
   4   1   0       32.19       30.16      4.19 o 
   5   1   0       24.08       24.78      3.32 o 
   6   1   0      156.71      154.49      9.72 o 
   7   1   0        0.52        2.67      3.82 o 
   8   1   0       58.48       55.88      9.33 o 
  -8   2   0        0.37        1.60      2.40 o 
  -7   2   0       17.55       13.18      2.93 o 
  -6   2   0        1.38        1.50      1.73 o 
  -5   2   0      172.24      162.55      5.47 o 
  -4   2   0       62.65       58.36      4.21 o 
  -3   2   0        9.34       10.65      1.81 o 
  -2   2   0        0.83        7.37      1.96 o 
  -1   2   0    27754.21    23620.87    425.03 o 
   0   2   0     4735.84     4877.96     64.79 o 
   1   2   0     2377.69     2418.45     44.91 o 
   2   2   0        0.21        0.73      1.27 o 
   3   2   0      218.10      196.65      6.35 o 
   4   2   0     1063.49     1051.69     27.12 o 
   5   2   0      571.09      569.47     14.00 o 
   6   2   0       60.13       45.89      5.02 o 
   7   2   0       46.94       54.43      9.01 o 
  -8   3   0        9.68       11.16      4.10 o 
  -7   3   0        0.71        2.25      2.91 o 
  -6   3   0        4.72        4.17      2.54 o 
  -5   3   0       61.46       55.56      6.47 o 
  -3   3   0       12.36       10.66      2.70 o 
  -2   3   0     1156.00     1086.03     25.82 o 
  -1   3   0      151.24      144.99      6.70 o 
   0   3   0     1475.80     1537.90     23.47 o 
   1   3   0       58.77       57.94      3.16 o 
   2   3   0       66.50       74.06      3.90 o 
   3   3   0       91.61       90.76      4.75 o 
   4   3   0      992.87      974.54     19.45 o 
   5   3   0      168.01      178.85      8.15 o 
   6   3   0       16.12       19.36      6.39 o 
   7   3   0       21.15       22.57      7.25 o 
  -8   4   0        0.79       -0.67      4.51 o 
  -7   4   0       22.65       20.65      5.68 o 
  -6   4   0       76.90       75.67      8.54 o 
  -5   4   0       22.79       23.39      4.98 o 
  -4   4   0        0.31        4.90      2.82 o 
  -3   4   0      423.15      366.42     13.79 o 
  -2   4   0      340.47      325.24     12.15 o 
  -1   4   0      150.58      151.92      7.68 o 
   0   4   0      243.84      228.89     10.38 o 
   1   4   0       66.03       64.83      3.85 o 
   2   4   0       29.73       40.01      4.31 o 
   3   4   0       49.97       50.86      4.23 o 
   4   4   0        1.77        1.10      2.42 o 
   5   4   0      306.20      319.56     16.73 o 
   6   4   0       53.06       43.14      8.74 o 
  -7   5   0        0.41        3.92      4.47 o 
  -6   5   0      102.71       90.68      9.37 o 
  -5   5   0       28.43       27.78      5.72 o 
  -4   5   0      111.74      119.63      8.86 o 
  -3   5   0       94.13       98.47      7.72 o 
  -2   5   0        8.68        3.60      2.59 o 
  -1   5   0        0.01       -0.71      1.47 o 
   0   5   0       22.34       30.39      3.33 o 
   1   5   0      378.07      373.47     10.03 o 
   2   5   0      119.09      127.61      6.15 o 
   3   5   0       85.69       82.99      5.69 o 
   4   5   0      329.73      344.25     17.20 o 
   5   5   0       63.85       63.64      9.87 o 
   6   5   0       69.72       63.68     10.62 o 
  -7   6   0        0.08       -0.51      4.08 o 
  -6   6   0        1.41        5.96      4.15 o 
  -5   6   0        1.23        0.78      3.37 o 
  -4   6   0      128.54      135.23     10.03 o 
  -3   6   0        2.24        1.65      3.17 o 
  -2   6   0        6.44        7.17      3.53 o 
  -1   6   0       16.35       18.81      6.54 o 
   0   6   0      242.16      216.32      8.12 o 
   1   6   0       22.46       19.34      3.56 o 
   2   6   0       89.68       83.12      5.76 o 
   3   6   0       49.73       48.12      7.76 o 
   4   6   0        6.08       11.68      6.11 o 
   5   6   0       21.75       21.00      7.92 o 
  -6   7   0        4.97        8.07      5.21 o 
  -5   7   0       26.00       28.45      6.70 o 
  -4   7   0        2.57       -1.06      3.37 o 
  -3   7   0        0.92       -2.55      3.41 o 
  -2   7   0      162.96      174.65      8.17 o 
  -1   7   0       90.38       90.60      7.80 o 
   0   7   0      211.46      208.60      8.66 o 
   1   7   0       12.57        4.79      2.91 o 
   2   7   0        0.01       -2.92      2.64 o 
   3   7   0       94.25       85.11     10.19 o 
   4   7   0       12.23       15.52      7.05 o 
  -5   8   0        3.38        2.35      4.51 o 
  -4   8   0        0.11       -2.55      4.19 o 
  -3   8   0        6.84        6.81      3.58 o 
  -2   8   0       58.00       53.87      5.89 o 
  -1   8   0        0.01       -0.06      3.04 o 
   0   8   0        9.27        3.85      3.35 o 
   1   8   0        0.00       -0.63      2.94 o 
   2   8   0       35.50       28.92      7.29 o 
  -2   9   0        0.00       -0.59      3.84 o 
  -1   9   0       20.02       12.80      8.97 o 
   1  -9   1        4.58       -3.54      3.61 o 
   2  -9   1        0.79        0.99      3.78 o 
  -2  -8   1        1.54       -2.04      4.35 o 
  -1  -8   1        7.07        2.90      4.35 o 
   0  -8   1       81.45       74.39      8.01 o 
   1  -8   1        0.07       -1.48      2.74 o 
   2  -8   1        3.43        9.33      3.62 o 
   3  -8   1        4.38        1.77      3.15 o 
   4  -8   1        8.76        7.45      4.58 o 
   5  -8   1        0.03        0.35      4.39 o 
  -4  -7   1        4.70       -3.76      5.13 o 
  -3  -7   1       28.53       12.81      6.07 o 
  -2  -7   1       29.72       34.84      6.94 o 
  -1  -7   1       12.80       11.22      6.25 o 
   0  -7   1       17.98       21.47      3.84 o 
   1  -7   1      249.21      235.54      9.24 o 
   2  -7   1        5.43        5.22      5.13 o 
   3  -7   1       26.06       31.23      6.15 o 
   4  -7   1        2.67        2.23      4.00 o 
   5  -7   1        4.05        3.21      4.51 o 
   6  -7   1        0.81        0.94      4.00 o 
  -5  -6   1       11.99        1.65      6.15 o 
  -4  -6   1        4.05        0.98      5.45 o 
  -3  -6   1       61.91       65.95      8.46 o 
  -2  -6   1       28.64       31.76      6.72 o 
  -1  -6   1     1124.79     1131.30     21.99 o 
   0  -6   1       20.14       21.00      3.52 o 
   1  -6   1       71.18       88.85      8.44 o 
   2  -6   1      272.70      297.97     13.87 o 
   3  -6   1       13.36        7.48      3.64 o 
   4  -6   1       24.95       27.19      5.41 o 
   5  -6   1       25.85       15.24      4.86 o 
   6  -6   1       26.25       27.08      6.47 o 
   7  -6   1        0.19       -5.13      3.49 o 
  -6  -5   1        7.36       10.70      6.94 o 
  -5  -5   1       64.96       71.67     10.27 o 
  -4  -5   1       45.06       46.90      7.99 o 
  -3  -5   1       73.86       81.29      5.53 o 
  -2  -5   1      379.87      357.61     10.23 o 
  -1  -5   1      667.98      699.31     14.78 o 
   0  -5   1        0.65       -0.23      1.45 o 
   1  -5   1       16.71       18.08      2.74 o 
   2  -5   1        4.15        1.88      2.23 o 
   3  -5   1       12.47       15.05      3.84 o 
   4  -5   1        0.01        0.94      2.63 o 
   5  -5   1       55.60       68.15      7.88 o 
   6  -5   1        6.64        4.94      3.96 o 
   7  -5   1        8.80        8.66      4.86 o 
  -6  -4   1        2.72       -2.27      4.86 o 
  -5  -4   1        0.07       -0.94      4.62 o 
  -4  -4   1      602.99      632.36     15.17 o 
  -3  -4   1      265.77      271.65      8.76 o 
  -2  -4   1      223.57      223.87      7.24 o 
  -1  -4   1      295.19      311.98      9.58 o 
   0  -4   1      648.00      610.12     13.73 o 
   1  -4   1       85.03       66.34      5.37 o 
   2  -4   1        0.23        3.13      1.88 o 
   3  -4   1       31.69       24.26      4.23 o 
   4  -4   1       48.74       59.68      6.47 o 
   5  -4   1      991.10      951.71     28.53 o 
   7  -4   1       10.81       15.40      5.13 o 
   8  -4   1        4.89       11.44      5.56 o 
  -7  -3   1        0.22       -4.98      4.98 o 
  -6  -3   1       63.19       50.82      8.54 o 
  -5  -3   1       45.67       48.12      5.64 o 
  -4  -3   1      222.50      222.86      8.00 o 
  -3  -3   1      486.67      476.73     11.26 o 
  -2  -3   1     2147.83     2232.07     33.68 o 
  -1  -3   1     1296.35     1409.47     22.17 o 
   0  -3   1       23.36       20.94      2.05 o 
   1  -3   1      628.19      643.84     16.61 o 
   2  -3   1      568.33      552.50     15.63 o 
   3  -3   1       52.51       49.96      4.94 o 
   4  -3   1        0.92        0.47      2.04 o 
   5  -3   1      104.28       98.47      8.15 o 
   6  -3   1       41.93       40.05      6.58 o 
   7  -3   1       19.55       27.04      6.47 o 
   8  -3   1        8.34       11.56      5.80 o 
  -7  -2   1        5.80       10.46      6.15 o 
  -6  -2   1       46.61       45.12      7.21 o 
  -5  -2   1      611.26      620.33     22.81 o 
  -4  -2   1      208.01      193.01      6.96 o 
  -3  -2   1       53.83       49.10      5.15 o 
  -2  -2   1      153.73      190.44      7.76 o 
  -1  -2   1       99.92      119.45      3.74 o 
   0  -2   1     4869.41     4876.76     64.73 o 
   1  -2   1    12892.04    12483.11    225.78 o 
   2  -2   1       53.75       45.69      3.76 o 
   3  -2   1      265.01      243.43      5.71 o 
   4  -2   1     1897.06     1942.25     26.35 o 
   5  -2   1      244.52      249.26      7.02 o 
   6  -2   1       33.61       31.05      3.71 o 
   7  -2   1       17.82       15.15      2.89 o 
   8  -2   1       32.66       40.56      4.54 o 
  -8  -1   1        0.81        6.15      5.37 o 
  -7  -1   1       14.38       11.83      5.84 o 
  -6  -1   1      126.21      135.69      7.31 o 
  -5  -1   1       50.29       45.06      4.16 o 
  -4  -1   1     1720.22     1681.73     27.52 o 
  -3  -1   1       33.09       33.87      2.71 o 
  -2  -1   1      155.14      163.26     10.54 o 
  -1  -1   1      130.14      148.05      5.37 o 
   0  -1   1     2658.49     2609.25     48.43 o 
   1  -1   1      944.65      881.81     13.05 o 
   2  -1   1      411.88      417.42      8.33 o 
   3  -1   1      683.45      643.66     12.45 o 
   4  -1   1      604.70      575.70     12.73 o 
   5  -1   1      617.57      638.60     19.46 o 
   6  -1   1      211.44      229.72      9.07 o 
   7  -1   1       10.61       11.90      3.70 o 
   8  -1   1       49.97       46.24      5.17 o 
  -8   0   1        1.58       -2.23      4.70 o 
  -7   0   1       13.31       14.08      3.80 o 
  -6   0   1        7.23        6.21      2.93 o 
  -5   0   1      101.31       87.01      5.23 o 
  -4   0   1      140.01      110.07      4.92 o 
  -3   0   1      407.35      395.20     16.29 o 
  -2   0   1     4851.39     4962.25     66.21 o 
  -1   0   1       35.58       40.63      2.00 o 
   1   0   1     4445.65     4636.84     85.46 o 
   2   0   1      586.99      637.04     11.14 o 
   3   0   1       62.92       47.26      3.05 o 
   4   0   1      560.47      561.97     12.44 o 
   5   0   1       27.03       27.18      3.50 o 
   6   0   1        3.73        4.38      2.66 o 
   7   0   1       64.33       69.56      6.23 o 
   8   0   1        1.30        0.57      3.40 o 
  -8   1   1        0.36        0.69      2.45 o 
  -7   1   1      130.66      120.35     11.39 o 
  -6   1   1      124.42      121.30      5.33 o 
  -5   1   1      245.13      240.46      6.59 o 
  -4   1   1      344.84      358.72      7.50 o 
  -3   1   1       18.18       15.86      1.60 o 
  -2   1   1     6031.83     5623.69     68.54 o 
  -1   1   1      334.19      305.18      8.15 o 
   0   1   1      390.72      405.24      9.40 o 
   1   1   1      886.42      910.13     13.81 o 
   2   1   1       23.80       20.26      2.49 o 
   3   1   1      809.20      799.94     14.82 o 
   4   1   1     1077.76      975.03     18.26 o 
   5   1   1        0.05        1.89      2.10 o 
   6   1   1      351.20      308.42     10.48 o 
   7   1   1       70.23       74.77      6.40 o 
   8   1   1        2.56        7.56      5.56 o 
  -8   2   1        0.02       -0.07      2.92 o 
  -7   2   1       34.02       26.88      3.52 o 
  -6   2   1      100.95       94.76      5.33 o 
  -5   2   1       11.62       14.57      2.68 o 
  -4   2   1      713.55      730.87     14.82 o 
  -3   2   1      630.28      564.22     24.88 o 
  -2   2   1     1356.79     1350.61     29.47 o 
  -1   2   1      662.71      612.33     15.24 o 
   0   2   1     2587.70     2526.73     55.03 o 
   1   2   1      498.58      513.82      9.53 o 
   2   2   1     1611.61     1556.87     33.66 o 
   3   2   1       98.87       87.62      4.40 o 
   4   2   1      934.55     1023.39     19.47 o 
   5   2   1        3.01        6.84      2.53 o 
   6   2   1       22.64       20.60      5.05 o 
   7   2   1        7.00       15.91      6.11 o 
  -8   3   1        1.26        0.40      2.94 o 
  -7   3   1        3.70        2.00      5.04 o 
  -6   3   1      212.68      244.77      9.49 o 
  -5   3   1        1.20       -0.94      2.27 o 
  -4   3   1      164.13      147.42      8.42 o 
  -3   3   1      146.61      142.56      7.52 o 
  -2   3   1       66.10       68.30      4.90 o 
  -1   3   1      701.28      762.33     19.47 o 
   0   3   1      472.71      487.98      9.64 o 
   1   3   1       19.37       21.23      2.43 o 
   2   3   1        0.16        3.54      2.59 o 
   3   3   1       52.17       49.79      3.85 o 
   4   3   1       44.71       44.96      4.28 o 
   5   3   1     1221.63     1194.06     23.75 o 
   6   3   1      127.06      112.07     10.66 o 
   7   3   1        1.85        3.13      5.29 o 
  -8   4   1       31.60       39.58      7.92 o 
  -7   4   1        5.81        8.19      4.82 o 
  -5   4   1      231.14      219.24     11.91 o 
  -4   4   1      110.06      108.82      7.64 o 
  -3   4   1      686.93      707.04     21.12 o 
  -2   4   1      992.57     1004.92     26.02 o 
  -1   4   1        6.89        5.88      2.39 o 
   0   4   1      851.37      841.49     15.58 o 
   1   4   1       14.62       14.17      5.05 o 
   2   4   1      263.09      259.86      8.06 o 
   3   4   1        1.48        1.88      2.07 o 
   4   4   1      151.02      151.52      7.40 o 
   5   4   1       15.58       14.46      3.89 o 
   6   4   1        1.99       -0.74      5.41 o 
  -7   5   1       65.63       58.86      8.78 o 
  -6   5   1        5.40       11.95      4.66 o 
  -5   5   1        6.39        5.09      3.68 o 
  -4   5   1       16.66       10.89      4.04 o 
  -3   5   1       10.46        9.21      3.33 o 
  -2   5   1      187.30      183.47      9.87 o 
  -1   5   1       29.62       29.08      3.21 o 
   0   5   1      230.44      236.11      7.56 o 
   1   5   1      266.81      258.87      8.17 o 
   2   5   1        1.09       -0.51      1.94 o 
   3   5   1       11.74       13.31      3.34 o 
   4   5   1      701.00      719.80     17.72 o 
   5   5   1       29.04       33.19      7.99 o 
   6   5   1        2.50        7.48      6.82 o 
  -7   6   1       26.01       28.45      7.33 o 
  -6   6   1       12.54        7.92      4.43 o 
  -5   6   1       22.56       27.31      5.68 o 
  -4   6   1        0.87        5.88      3.88 o 
  -3   6   1      546.62      518.76     19.91 o 
  -2   6   1       70.74       67.40      7.56 o 
  -1   6   1      789.77      801.79     17.42 o 
   0   6   1      130.92      132.17      6.50 o 
   1   6   1       35.87       29.93      4.02 o 
   2   6   1        2.11        0.25      2.64 o 
   3   6   1      369.97      406.72     12.66 o 
   4   6   1        0.10       11.25      5.49 o 
   5   6   1        6.09       -1.10      6.70 o 
  -6   7   1        2.90        2.94      4.43 o 
  -5   7   1        5.33       11.40      5.05 o 
  -4   7   1        1.57       -0.51      3.41 o 
  -3   7   1        9.46       13.01      4.86 o 
  -2   7   1      124.57      108.85      7.19 o 
  -1   7   1       89.83       94.90      6.43 o 
   0   7   1      122.00      117.37      6.82 o 
   1   7   1       12.01       10.33      3.27 o 
   2   7   1       37.60       34.91      5.92 o 
   3   7   1       94.03      101.92     10.93 o 
   4   7   1       11.89        5.96      6.11 o 
  -5   8   1        3.67        4.70      4.94 o 
  -4   8   1       37.38       15.63      6.03 o 
  -3   8   1        0.01        2.55      6.33 o 
  -2   8   1        5.91       16.95      3.96 o 
  -1   8   1      100.76      101.83      7.22 o 
   0   8   1        5.05        6.97      3.78 o 
   1   8   1       10.55        7.47      3.61 o 
   2   8   1       73.46      101.49     10.70 o 
  -2   9   1        4.24        3.82      6.41 o 
  -1   9   1        4.18        2.35      4.62 o 
   1  -9   2        0.87       -0.43      3.65 o 
   2  -9   2        1.61       -1.22      3.49 o 
  -2  -8   2        0.29        7.76      5.37 o 
  -1  -8   2       52.74       55.33      8.35 o 
   0  -8   2        3.11        3.06      3.21 o 
   1  -8   2       11.36        6.08      3.32 o 
   2  -8   2       12.79       12.03      3.62 o 
   3  -8   2       46.39       49.36      5.80 o 
   4  -8   2        1.58        0.27      4.51 o 
   5  -8   2        1.27       -2.16      4.74 o 
  -4  -7   2        0.30       -2.90      5.17 o 
  -3  -7   2       19.42       16.73      6.19 o 
  -2  -7   2       16.04       21.51      5.84 o 
  -1  -7   2        0.20       -1.25      2.40 o 
   0  -7   2       59.59       47.22      4.93 o 
   1  -7   2       17.35       18.33      3.67 o 
   2  -7   2       46.59       42.79      7.88 o 
   3  -7   2        1.32       -1.57      3.13 o 
   4  -7   2        2.71        5.49      4.08 o 
   5  -7   2        0.25       -1.72      3.76 o 
   6  -7   2        1.74       -1.80      3.88 o 
  -5  -6   2        4.88       13.44      6.78 o 
  -4  -6   2        0.58       -6.52      4.35 o 
  -3  -6   2      356.59      385.43     17.83 o 
  -2  -6   2        1.54        3.19      2.47 o 
  -1  -6   2     1310.83     1309.12     30.51 o 
   0  -6   2      976.81      932.06     40.81 o 
   1  -6   2       80.45       83.95      5.36 o 
   2  -6   2        0.04        4.04      3.45 o 
   3  -6   2        1.75        5.49      3.33 o 
   4  -6   2        1.46       -0.82      2.74 o 
   5  -6   2        6.80        7.68      4.43 o 
   6  -6   2       23.28       16.03      5.41 o 
   7  -6   2        2.40        3.88      4.51 o 
  -6  -5   2       35.88       37.54      8.93 o 
  -5  -5   2       21.06       25.20      7.72 o 
  -4  -5   2      144.29      160.35     12.11 o 
  -3  -5   2       56.74       60.47      6.10 o 
  -2  -5   2      297.14      295.51      9.13 o 
  -1  -5   2       51.86       56.94      4.04 o 
   0  -5   2        1.23        3.47      1.71 o 
   1  -5   2      244.78      246.22      7.82 o 
   2  -5   2       45.40       63.13      6.15 o 
   3  -5   2        7.42       10.15      3.41 o 
   4  -5   2       26.79       21.00      4.62 o 
   5  -5   2       95.40       87.03      8.62 o 
   6  -5   2        0.66       -0.39      3.37 o 
   7  -5   2       11.63        8.78      5.25 o 
  -6  -4   2       18.02       26.72      7.64 o 
  -5  -4   2       36.31       42.71      7.99 o 
  -4  -4   2      508.40      529.27     13.58 o 
  -3  -4   2        6.29        6.24      2.35 o 
  -2  -4   2      407.79      430.87     10.72 o 
  -1  -4   2       19.83       20.94      2.50 o 
   0  -4   2       68.42       63.08      4.80 o 
   1  -4   2      219.43      244.17      9.76 o 
   2  -4   2        2.27       -0.82      1.61 o 
   3  -4   2      737.23      729.69     21.24 o 
   4  -4   2      721.87      775.22     23.55 o 
   5  -4   2       95.04       93.62      8.54 o 
   6  -4   2       26.28       29.66      6.15 o 
   7  -4   2        3.90        5.45      4.39 o 
   8  -4   2        0.00        6.23      4.94 o 
  -7  -3   2      123.05      147.49     13.91 o 
  -6  -3   2        0.44       -5.37      4.74 o 
  -5  -3   2     1048.09     1039.33     32.05 o 
  -4  -3   2        2.08        1.50      1.92 o 
  -3  -3   2        2.13        1.72      1.62 o 
  -2  -3   2      321.68      353.26      8.56 o 
  -1  -3   2      663.42      704.00     12.78 o 
   0  -3   2     1063.97     1089.40     17.57 o 
   1  -3   2      922.96      907.86     21.43 o 
   2  -3   2      852.12      862.21     21.67 o 
   4  -3   2      471.94      441.18     15.83 o 
   5  -3   2      110.09      120.09      6.18 o 
   6  -3   2        0.20        0.49      1.92 o 
   7  -3   2        2.86        0.27      3.80 o 
   8  -3   2        2.84       -1.06      4.51 o 
  -7  -2   2       52.08       57.84      9.40 o 
  -6  -2   2       64.60       82.88      9.80 o 
  -5  -2   2      268.73      272.52      9.13 o 
  -4  -2   2      387.71      388.46     10.09 o 
  -3  -2   2        0.19        0.47      1.16 o 
  -2  -2   2       57.94       64.19      3.00 o 
  -1  -2   2     1237.02     1378.42     20.54 o 
   0  -2   2      632.50      647.83     10.68 o 
   1  -2   2       11.64       17.20      2.23 o 
   2  -2   2      184.83      161.30      4.74 o 
   3  -2   2      221.40      214.58      6.40 o 
   4  -2   2      550.18      532.32     10.00 o 
   5  -2   2        0.16       -0.69      1.31 o 
   6  -2   2        1.33        0.45      1.69 o 
   7  -2   2        9.24        9.07      4.30 o 
   8  -2   2       24.84       23.43      3.83 o 
  -8  -1   2       38.81       57.29      9.44 o 
  -7  -1   2        2.65       -3.10      4.47 o 
  -6  -1   2     2337.16     2209.98     37.32 o 
  -5  -1   2      348.90      332.36      9.89 o 
  -4  -1   2      218.63      252.27      8.37 o 
  -3  -1   2       18.28       20.45      2.22 o 
  -2  -1   2      257.37      266.42      7.84 o 
  -1  -1   2     3617.15     3575.57     47.67 o 
   0  -1   2     2123.20     2003.53     37.46 o 
   2  -1   2     1907.77     1780.99     47.80 o 
   3  -1   2     1098.81     1031.84     24.90 o 
   4  -1   2     1236.06     1271.61     22.37 o 
   5  -1   2        3.74        5.86      2.31 o 
   6  -1   2        0.05       -3.05      2.17 o 
   7  -1   2       83.38       85.25      5.61 o 
   8  -1   2        3.91        5.89      3.43 o 
  -8   0   2       45.37       48.55      9.05 o 
  -7   0   2       52.70       41.66      7.23 o 
  -6   0   2        2.87        3.42      2.59 o 
  -5   0   2      413.07      409.22     11.03 o 
  -4   0   2       55.63       57.31      3.75 o 
  -3   0   2      540.84      609.66     11.71 o 
  -2   0   2     2433.43     2259.67     31.72 o 
  -1   0   2     1295.78     1240.08     16.93 o 
   1   0   2     5966.01     5901.75    108.34 o 
   2   0   2     3821.26     3785.91     51.57 o 
   3   0   2      948.44      981.85     18.48 o 
   4   0   2      931.18      921.78     17.51 o 
   5   0   2       12.05        8.68      2.37 o 
   6   0   2       33.82       32.59      4.34 o 
   7   0   2      103.42      112.08      7.49 o 
   8   0   2        0.17       -2.71      4.55 o 
  -8   1   2        7.23        6.22      2.74 o 
  -7   1   2      265.89      283.64      9.12 o 
  -6   1   2      235.50      250.08     12.35 o 
  -5   1   2        8.25        7.75      2.43 o 
  -4   1   2        1.25       -0.26      1.07 o 
  -3   1   2      459.75      468.97      7.84 o 
  -2   1   2    27380.06    22801.88    630.34 o 
  -1   1   2      481.69      510.81     11.91 o 
   0   1   2     5271.76     5291.38     97.26 o 
   1   1   2      122.32      119.32      4.98 o 
   2   1   2     2691.85     2523.93    103.31 o 
   3   1   2      477.47      498.60     10.72 o 
   4   1   2        0.75       -2.09      1.48 o 
   5   1   2       11.13        8.55      2.58 o 
   6   1   2       86.74       79.62     10.11 o 
   7   1   2       21.97       30.29      5.07 o 
   8   1   2       53.35       53.09      9.13 o 
  -8   2   2        2.95        6.54      3.41 o 
  -7   2   2       12.54       10.73      4.41 o 
  -6   2   2      169.95      172.52     10.72 o 
  -5   2   2        0.19       -0.08      1.71 o 
  -4   2   2        0.72        2.43      1.63 o 
  -3   2   2        4.92        4.98      1.48 o 
  -2   2   2     7573.58     7112.51    131.89 o 
  -1   2   2    15446.29    14506.95    262.34 o 
   0   2   2     1706.80     1757.58     36.42 o 
   1   2   2      178.44      166.03      5.27 o 
   2   2   2     1976.53     2058.95     30.68 o 
   3   2   2      110.62      112.19      6.94 o 
   4   2   2      515.15      554.71     13.05 o 
   5   2   2       39.57       35.16     10.01 o 
   6   2   2        0.45        3.03      2.67 o 
   7   2   2        0.14       -0.88      2.87 o 
  -8   3   2        2.49        6.84      3.80 o 
  -7   3   2        2.86        0.34      2.70 o 
  -6   3   2        0.00       -2.61      2.16 o 
  -5   3   2       27.80       22.82      3.37 o 
  -4   3   2      205.67      204.59      9.95 o 
  -3   3   2      292.60      261.60     10.46 o 
  -2   3   2      257.70      261.29      9.80 o 
  -1   3   2       32.81       43.10      4.08 o 
   0   3   2      182.90      165.61      4.92 o 
   1   3   2      939.54      985.53     16.88 o 
   2   3   2       88.53      120.58     12.13 o 
   3   3   2        1.25        5.61      2.14 o 
   4   3   2       45.59       49.05      4.45 o 
   5   3   2      537.73      498.90     13.72 o 
   6   3   2       12.35       13.12      3.92 o 
   7   3   2       41.07       49.80      9.17 o 
  -8   4   2        1.67        6.39      5.25 o 
  -7   4   2       10.35        8.74      4.78 o 
  -6   4   2        6.85       14.54      4.47 o 
  -5   4   2       43.70       38.99      6.03 o 
  -4   4   2      112.16      103.57      7.64 o 
  -3   4   2        6.87        6.11      2.78 o 
  -2   4   2     7565.56     7299.10    139.14 o 
  -1   4   2      140.80      127.94      7.45 o 
   0   4   2     1877.70     1934.57     30.82 o 
   1   4   2      198.02      199.71      7.72 o 
   2   4   2       25.28       24.85      3.13 o 
   3   4   2       31.96       38.75      4.05 o 
   4   4   2      429.76      415.42     12.21 o 
   5   4   2       15.77       12.08      3.70 o 
   6   4   2        2.14        1.21      5.09 o 
  -7   5   2       48.56       37.66      7.33 o 
  -6   5   2       15.94       17.95      5.52 o 
  -4   5   2       13.73       12.70      3.80 o 
  -3   5   2      192.59      174.42     10.07 o 
  -2   5   2      144.13      160.78      9.56 o 
  -1   5   2       88.63       88.33      4.87 o 
   0   5   2       70.67       74.60      4.52 o 
   1   5   2       13.55       10.47      2.30 o 
   2   5   2      162.66      149.33      6.65 o 
   3   5   2       70.43       73.22      5.59 o 
   4   5   2      122.70      133.98     10.70 o 
   5   5   2       61.28       83.58     10.23 o 
   6   5   2       18.32       14.85      7.56 o 
  -7   6   2        1.70       -2.94      4.11 o 
  -6   6   2       29.57       26.80      6.23 o 
  -5   6   2        0.09       -3.45      2.74 o 
  -4   6   2       41.74       50.90      7.21 o 
  -3   6   2       50.82       46.83      7.05 o 
  -2   6   2      164.06      116.66      9.52 o 
  -1   6   2     1166.10     1110.60     21.74 o 
   0   6   2       48.23       33.62      3.99 o 
   1   6   2      203.61      196.54      8.00 o 
   2   6   2       17.14       17.23      3.64 o 
   3   6   2      401.60      437.41     13.31 o 
   4   6   2        6.16        5.76      5.37 o 
   5   6   2        0.02       -4.08      5.84 o 
  -6   7   2        1.44       -0.94      4.15 o 
  -5   7   2       19.93       23.79      6.39 o 
  -4   7   2        0.87       -3.02      3.64 o 
  -3   7   2      126.65      145.22     11.72 o 
  -2   7   2        9.44       14.80      3.60 o 
  -1   7   2       28.72       23.84      4.06 o 
   0   7   2       15.64       15.89      3.64 o 
   1   7   2       60.03       57.24     12.36 o 
   2   7   2       31.64       35.57     10.09 o 
   3   7   2       19.34       17.59      6.27 o 
  -5   8   2        0.38        1.49      4.86 o 
  -4   8   2       17.32       16.65      6.35 o 
  -3   8   2        5.39        4.15      3.40 o 
  -2   8   2       20.58       16.56      4.02 o 
  -1   8   2        0.04        0.36      3.18 o 
   0   8   2       11.40       11.54      4.98 o 
   1   8   2        1.27       11.87      6.11 o 
   1  -9   3        1.58        7.84      6.19 o 
   2  -9   3        0.00        2.32      3.60 o 
  -2  -8   3        3.59        2.86      4.98 o 
  -1  -8   3        2.35        4.00      4.55 o 
   0  -8   3       65.61       71.83      6.28 o 
   1  -8   3       36.63       32.78      7.17 o 
   2  -8   3        0.01        1.55      3.07 o 
   3  -8   3        2.36        3.62      3.14 o 
   4  -8   3       17.70       17.79      6.03 o 
   5  -8   3        3.55        3.92      4.82 o 
  -4  -7   3       25.52       40.05      8.86 o 
  -3  -7   3       23.54       37.03      7.52 o 
  -2  -7   3       38.23       57.53      8.11 o 
  -1  -7   3       15.37       16.08      5.88 o 
   0  -7   3        6.71        5.13      2.83 o 
   1  -7   3        0.15       -0.97      2.30 o 
   2  -7   3       26.78       26.49      5.68 o 
   3  -7   3       70.10       58.51      7.84 o 
   4  -7   3       14.86       16.54      4.82 o 
   5  -7   3        2.60        0.12      3.68 o 
   6  -7   3        2.85        0.43      4.23 o 
  -5  -6   3        9.30       17.20      7.88 o 
  -4  -6   3       28.33       27.74      7.21 o 
  -3  -6   3        6.08       13.75      5.29 o 
  -2  -6   3        0.73        2.51      3.49 o 
  -1  -6   3       39.25       36.69      4.10 o 
   0  -6   3       51.03       56.52      5.98 o 
   1  -6   3      194.27      191.69      7.60 o 
   2  -6   3      212.12      201.56      7.99 o 
   3  -6   3      115.97      113.56      8.89 o 
   4  -6   3        1.67        5.17      3.60 o 
   5  -6   3        5.07       10.11      4.51 o 
   6  -6   3        5.97       -0.51      3.64 o 
   7  -6   3        0.78       -2.08      4.08 o 
  -6  -5   3        3.27       10.38      6.94 o 
  -5  -5   3        0.33        4.15      5.76 o 
  -4  -5   3      185.71      171.87     12.58 o 
  -3  -5   3      526.46      566.92     21.28 o 
  -2  -5   3       59.45       59.62      7.47 o 
  -1  -5   3       40.90       49.13      4.17 o 
   0  -5   3      624.60      636.57     13.60 o 
   1  -5   3       80.97       77.15      4.55 o 
   2  -5   3      227.21      250.47     10.97 o 
   3  -5   3        0.23       -1.10      2.19 o 
   4  -5   3       81.74       75.00      7.56 o 
   5  -5   3       40.84       49.72      7.25 o 
   6  -5   3        9.70        3.21      3.96 o 
   7  -5   3        1.00        1.33      3.96 o 
  -6  -4   3        1.09        5.41      5.88 o 
  -5  -4   3       16.45       10.38      6.11 o 
  -4  -4   3      183.77      207.53     13.01 o 
  -3  -4   3      325.39      333.84      9.42 o 
  -2  -4   3      476.34      496.22     11.46 o 
  -1  -4   3        2.73        4.33      1.58 o 
   0  -4   3      298.98      302.22      7.77 o 
   1  -4   3     3448.80     3399.48     67.63 o 
   2  -4   3       99.65       97.34      6.23 o 
   3  -4   3      520.37      532.28     17.40 o 
   4  -4   3       67.73       65.32      6.70 o 
   5  -4   3       49.79       46.00      6.62 o 
   6  -4   3        0.05        3.68      3.76 o 
   7  -4   3        1.81        0.74      4.19 o 
   8  -4   3        0.00        6.03      5.29 o 
  -7  -3   3        0.96        6.70      6.23 o 
  -6  -3   3      153.28      171.28     13.64 o 
  -5  -3   3      592.63      556.10     22.02 o 
  -4  -3   3      373.46      377.41     10.22 o 
  -3  -3   3       66.19       66.57      3.89 o 
  -2  -3   3      773.71      900.58     15.99 o 
  -1  -3   3      191.26      181.37      5.76 o 
   0  -3   3     2971.48     2891.32     59.48 o 
   1  -3   3      234.50      240.68      8.62 o 
   2  -3   3      350.97      352.91     11.68 o 
   3  -3   3        3.03        2.43      1.84 o 
   4  -3   3        6.96        5.84      1.99 o 
   5  -3   3      150.31      131.01     13.05 o 
   6  -3   3       19.90       20.30      3.64 o 
   7  -3   3        0.27       -0.46      3.04 o 
   8  -3   3        1.35        3.61      3.40 o 
  -7  -2   3        6.80       17.71      6.43 o 
  -6  -2   3      272.65      249.61     14.58 o 
  -5  -2   3       12.77        9.98      2.80 o 
  -4  -2   3      210.70      204.78     11.89 o 
  -3  -2   3       26.94       26.61      2.56 o 
  -2  -2   3        9.37       10.19      1.51 o 
  -1  -2   3     6928.16     7157.80     94.16 o 
   0  -2   3     1940.49     1802.01     25.50 o 
   1  -2   3     1358.72     1409.46     29.19 o 
   2  -2   3      249.24      254.18      6.34 o 
   3  -2   3      232.23      238.85      6.84 o 
   4  -2   3      197.98      237.90      6.24 o 
   5  -2   3        1.30        1.88      2.53 o 
   6  -2   3       14.80       13.74      2.58 o 
   7  -2   3       80.41       80.69      5.51 o 
   8  -2   3        1.23        0.29      2.50 o 
  -8  -1   3       11.74       13.24      6.07 o 
  -7  -1   3       23.09       17.91      6.58 o 
  -6  -1   3      498.52      523.61     22.65 o 
  -5  -1   3      559.14      512.29     28.74 o 
  -4  -1   3      565.71      545.27     18.87 o 
  -3  -1   3      293.10      310.70     18.06 o 
  -2  -1   3      623.15      673.44     22.61 o 
  -1  -1   3      996.46     1066.81     15.41 o 
   0  -1   3     1408.05     1414.09     18.97 o 
   1  -1   3     2345.03     2278.37     44.00 o 
   2  -1   3        0.05       -0.80      0.76 o 
   3  -1   3       41.48       39.52      2.92 o 
   4  -1   3      428.27      475.07     11.35 o 
   5  -1   3       72.34       62.55      6.90 o 
   6  -1   3        1.01        0.62      2.15 o 
   7  -1   3       46.35       59.35      5.95 o 
   8  -1   3        7.00        8.99      3.07 o 
  -8   0   3        5.16        7.92      5.13 o 
  -7   0   3       43.53       47.18      4.10 o 
  -6   0   3      304.29      299.24      7.96 o 
  -5   0   3       98.95       91.61     15.32 o 
  -4   0   3      858.23      808.69     30.26 o 
  -3   0   3       73.73       69.15      2.72 o 
  -2   0   3    50611.75    38210.43    557.13 o 
  -1   0   3        6.35        8.23      0.94 o 
   0   0   3     1014.63     1056.17     20.65 o 
   1   0   3      209.19      214.74      6.74 o 
   2   0   3        8.55        7.39      1.34 o 
   3   0   3     2889.71     2992.22     43.13 o 
   4   0   3      773.29      720.56     14.75 o 
   5   0   3       48.01       43.87      4.13 o 
   6   0   3       62.01       66.96      5.49 o 
   7   0   3       59.05       65.61      6.23 o 
   8   0   3       31.20       38.13      5.65 o 
  -8   1   3        0.17       -0.63      4.74 o 
  -7   1   3       14.67       18.67      3.16 o 
  -6   1   3      537.58      521.03     16.62 o 
  -5   1   3       53.42       58.73      3.51 o 
  -4   1   3      162.07      155.06      5.02 o 
  -3   1   3       10.68        6.88      1.16 o 
  -2   1   3     4286.61     4172.33     50.44 o 
  -1   1   3      477.29      430.33      7.63 o 
   0   1   3      136.50      150.39      5.29 o 
   2   1   3       80.55       85.60      3.53 o 
   3   1   3      605.12      592.92     12.08 o 
   4   1   3       33.46       33.92      5.39 o 
   5   1   3       11.15       13.59      2.94 o 
   6   1   3        0.05       -2.20      2.10 o 
   7   1   3       72.36       70.83      6.27 o 
   8   1   3        0.64       -0.36      3.50 o 
  -8   2   3        4.87        3.83      3.36 o 
  -7   2   3      119.91      111.96      7.27 o 
  -6   2   3       31.73       27.78      5.11 o 
  -5   2   3        5.36        9.12      3.17 o 
  -4   2   3       74.71       82.88      4.59 o 
  -3   2   3      337.96      302.73     16.44 o 
  -2   2   3      180.86      177.98      7.41 o 
  -1   2   3    32479.96    28751.47    520.33 o 
   0   2   3      449.00      517.90     12.23 o 
   1   2   3       60.61       56.48      3.25 o 
   2   2   3     1220.66     1272.44     20.61 o 
   3   2   3      100.77      107.70      4.90 o 
   4   2   3      251.82      270.38      8.64 o 
   5   2   3       75.49       83.51      9.48 o 
   6   2   3      270.36      266.47     13.95 o 
   7   2   3        0.43        4.09      4.45 o 
  -8   3   3       28.73       22.65      4.65 o 
  -7   3   3        5.91       12.88      3.50 o 
  -6   3   3        3.96        2.04      4.17 o 
  -5   3   3      146.69      159.32      6.91 o 
  -4   3   3       65.48       43.06      5.13 o 
  -3   3   3     1166.58     1071.69     27.00 o 
  -2   3   3        0.87       -0.59      1.37 o 
  -1   3   3     1222.22     1165.66     27.39 o 
   0   3   3      432.84      461.25      9.37 o 
   1   3   3        0.74        7.22      1.62 o 
   2   3   3     3494.15     3767.83     60.60 o 
   3   3   3      169.17      156.95      8.54 o 
   4   3   3        0.30        3.32      2.21 o 
   5   3   3        3.51       -0.88      4.41 o 
   6   3   3       67.03       70.80      8.33 o 
   7   3   3        6.37       12.93      6.35 o 
  -8   4   3        0.21       -3.60      4.04 o 
  -7   4   3       18.25       33.43      7.01 o 
  -6   4   3       44.14       50.35      7.21 o 
  -5   4   3      120.33      107.06      8.74 o 
  -4   4   3      208.42      211.88     11.09 o 
  -3   4   3      303.37      290.02     12.15 o 
  -2   4   3     3163.79     3289.17     68.26 o 
  -1   4   3      518.40      509.04     16.46 o 
   0   4   3       21.48        7.84      3.57 o 
   1   4   3       36.74       30.46      3.88 o 
   2   4   3      158.19      173.49      9.11 o 
   3   4   3      162.36      184.63      7.43 o 
   4   4   3        0.50        0.24      2.72 o 
   5   4   3       64.43       68.40      6.13 o 
   6   4   3        9.45       21.20      6.94 o 
  -7   5   3       17.81       16.07      5.92 o 
  -6   5   3       20.82       20.38      5.72 o 
  -5   5   3       56.45       54.58      7.33 o 
  -4   5   3       30.93       28.29      5.49 o 
  -3   5   3       44.08       55.41      6.66 o 
  -2   5   3      110.12      106.55      7.92 o 
  -1   5   3       52.06       61.48      4.20 o 
   0   5   3      209.22      205.48      7.02 o 
   1   5   3       38.63       35.06      5.39 o 
   2   5   3      103.15      106.52      6.01 o 
   3   5   3      284.04      299.15     10.28 o 
   4   5   3      393.72      439.76     34.95 o 
   5   5   3       30.25       32.29      7.80 o 
   6   5   3        7.10        5.41      6.47 o 
  -7   6   3        0.17       -1.02      3.92 o 
  -6   6   3       93.31       96.91     10.07 o 
  -5   6   3       24.88       21.40      5.41 o 
  -4   6   3      164.35      143.18     10.62 o 
  -3   6   3        0.54       -2.31      3.17 o 
  -2   6   3        1.65        7.64      3.92 o 
  -1   6   3        3.51        4.12      2.58 o 
   0   6   3       36.79       26.67      3.75 o 
   1   6   3       14.33       16.46      3.37 o 
   2   6   3        3.16        1.71      2.73 o 
   3   6   3       16.09       22.75      4.29 o 
   4   6   3       15.40       26.41      7.33 o 
  -6   7   3        1.53        3.88      5.25 o 
  -5   7   3       38.52       50.51      8.74 o 
  -3   7   3      497.98      545.45     22.34 o 
  -2   7   3       21.04       22.57      4.10 o 
  -1   7   3      162.09      148.17      9.23 o 
   0   7   3        0.22        0.37      2.92 o 
   1   7   3        2.51        2.02      2.65 o 
   2   7   3      100.62      108.88      7.20 o 
  -5   8   3        0.49        0.39      4.62 o 
  -4   8   3        5.34       10.46      5.56 o 
  -3   8   3        3.77        0.64      3.13 o 
  -2   8   3        8.42       15.14      4.15 o 
  -1   8   3       26.48       18.96      4.29 o 
   0   8   3        0.01       -0.94      4.58 o 
   1   8   3       54.37       84.88     10.46 o 
   1  -9   4       49.03       58.23      9.84 o 
   2  -9   4        0.00       -0.78      6.25 o 
  -2  -8   4       25.92       29.00      7.29 o 
  -1  -8   4        9.02        6.03      4.70 o 
   0  -8   4       11.81       19.12      6.00 o 
   1  -8   4        9.70       10.72      4.27 o 
   2  -8   4        7.47        2.41      3.08 o 
   3  -8   4       18.52       15.02      4.10 o 
   4  -8   4        0.25       -0.51      4.08 o 
   5  -8   4        0.56        0.86      4.39 o 
  -4  -7   4        0.02       -6.35      4.74 o 
  -3  -7   4        2.86        6.39      5.09 o 
  -2  -7   4       18.59       18.50      5.72 o 
  -1  -7   4        5.22       -3.41      3.45 o 
   0  -7   4      125.38      110.26      6.58 o 
   1  -7   4       11.97       10.24      3.06 o 
   2  -7   4        0.44       -1.96      2.30 o 
   3  -7   4        1.08        2.31      3.68 o 
   4  -7   4        0.11        1.02      3.57 o 
   5  -7   4        6.12        6.50      4.86 o 
   6  -7   4       29.22       26.69      7.45 o 
  -5  -6   4        3.30        2.63      5.92 o 
  -4  -6   4       30.06       38.28      8.19 o 
  -3  -6   4      161.87      172.18     12.15 o 
  -2  -6   4       17.81        7.72      4.19 o 
  -1  -6   4       39.60       39.46     11.27 o 
   0  -6   4       90.51       82.08      5.13 o 
   1  -6   4        3.55        0.82      1.83 o 
   2  -6   4       31.87       27.61      3.74 o 
   3  -6   4       28.13       24.33      5.05 o 
   4  -6   4        1.05        3.29      3.45 o 
   5  -6   4       10.89       11.17      4.19 o 
   6  -6   4       37.22       56.12      8.78 o 
   7  -6   4        0.01        2.04      4.58 o 
  -6  -5   4       13.68        7.60      6.62 o 
  -5  -5   4       25.40       26.61      7.68 o 
  -4  -5   4        5.30        1.80      5.02 o 
  -3  -5   4      836.47      892.93     28.29 o 
  -2  -5   4        3.22        0.16      1.85 o 
  -1  -5   4      489.61      519.61     13.60 o 
   0  -5   4        1.04        1.33      1.52 o 
   1  -5   4      125.62      127.64      5.52 o 
   2  -5   4        3.72        4.11      2.39 o 
   3  -5   4      159.00      154.00      9.13 o 
   4  -5   4        3.89        1.37      2.86 o 
   5  -5   4       49.37       54.74      7.60 o 
   6  -5   4       26.31       30.53      6.66 o 
   7  -5   4        5.63        1.65      4.19 o 
  -6  -4   4       16.77       12.27      7.01 o 
  -5  -4   4       28.98       24.77      7.29 o 
  -4  -4   4      155.46      152.63     11.01 o 
  -3  -4   4       74.63       76.11      4.54 o 
  -2  -4   4      383.81      393.47     13.04 o 
  -1  -4   4     1286.02     1282.43     25.78 o 
   0  -4   4        0.00       -1.66      1.10 o 
   1  -4   4      166.97      179.46      5.89 o 
   2  -4   4       87.37       84.76      5.76 o 
   4  -4   4       65.64       55.99      6.47 o 
   5  -4   4        3.88        7.05      3.60 o 
   6  -4   4       27.14       20.89      5.76 o 
   7  -4   4        0.01       -0.94      3.64 o 
   8  -4   4       38.85       45.77      9.05 o 
  -7  -3   4        0.02        3.49      5.80 o 
  -6  -3   4       19.70       32.84      7.92 o 
  -5  -3   4       17.78       18.03      5.84 o 
  -4  -3   4      166.17      179.89      6.88 o 
  -3  -3   4      499.08      496.45     11.01 o 
  -2  -3   4       83.36       98.20      5.11 o 
  -1  -3   4      831.43      906.48     15.28 o 
   0  -3   4      379.73      386.28      8.10 o 
   1  -3   4     1362.71     1374.59     29.66 o 
   2  -3   4     2157.60     2163.52     45.38 o 
   3  -3   4       54.33       52.04      3.56 o 
   4  -3   4      687.29      658.06     14.50 o 
   5  -3   4       21.77       22.05      3.48 o 
   6  -3   4       30.01       27.24      6.50 o 
   7  -3   4        0.02        3.59      3.03 o 
   8  -3   4        4.95        1.96      3.29 o 
  -7  -2   4        0.83        7.84      5.80 o 
  -6  -2   4       20.22       22.30      6.27 o 
  -5  -2   4      467.47      479.16     12.30 o 
  -4  -2   4       10.98        8.97      2.14 o 
  -3  -2   4       41.82       45.06      3.25 o 
  -2  -2   4     1818.65     1854.70     28.53 o 
  -1  -2   4       59.68       64.83      2.49 o 
   0  -2   4      944.43     1014.81     15.45 o 
   1  -2   4      562.85      515.06      9.16 o 
   2  -2   4     1018.45     1002.81     16.54 o 
   3  -2   4      730.36      686.20     19.67 o 
   4  -2   4      644.34      684.08     21.24 o 
   5  -2   4       72.92       69.69      5.21 o 
   6  -2   4        0.05       -0.91      1.45 o 
   7  -2   4      188.43      183.24      7.40 o 
   8  -2   4       10.75       11.63      3.38 o 
  -8  -1   4       26.66       35.35      8.39 o 
  -7  -1   4       24.39       14.77      6.03 o 
  -6  -1   4      798.72      835.66     18.62 o 
  -5  -1   4      207.47      183.04     12.05 o 
  -4  -1   4       21.16       15.73      2.41 o 
  -3  -1   4       48.25       43.53      3.31 o 
  -2  -1   4     4903.52     5229.54     69.67 o 
  -1  -1   4      120.81      156.27      6.00 o 
   0  -1   4       79.61       86.95      2.25 o 
   1  -1   4     3343.14     3238.43     61.44 o 
   2  -1   4      342.30      364.15     11.32 o 
   3  -1   4     2063.46     1779.17     38.91 o 
   4  -1   4      684.58      673.72     14.25 o 
   5  -1   4        4.47        2.30      2.17 o 
   6  -1   4       56.36       45.80      5.54 o 
   7  -1   4       28.54       25.79      6.64 o 
   8  -1   4        2.13        0.59      2.13 o 
  -8   0   4        1.04       10.54      5.60 o 
  -7   0   4       68.29       76.41      9.52 o 
  -6   0   4      827.92      865.92     15.03 o 
  -5   0   4      213.11      215.48      7.00 o 
  -4   0   4     1146.86     1124.05     13.31 o 
  -3   0   4      863.35      825.21      9.82 o 
  -2   0   4     8130.88     8172.83     88.28 o 
  -1   0   4       33.34       35.65      1.48 o 
   0   0   4     6042.33     5746.07    104.86 o 
   1   0   4      127.21      132.21      5.25 o 
   2   0   4     7887.82     7730.93    102.05 o 
   3   0   4     1337.46     1411.02     22.81 o 
   4   0   4       22.07       28.65      3.07 o 
   5   0   4        9.20       24.96      3.56 o 
   6   0   4       29.96       36.14      4.54 o 
   7   0   4       86.41       80.36     11.44 o 
   8   0   4        2.55        1.80      3.45 o 
  -8   1   4       48.76       43.93      8.78 o 
  -7   1   4      622.93      683.56     17.49 o 
  -6   1   4       61.23       57.00      3.97 o 
  -5   1   4       15.84       11.70      3.15 o 
  -4   1   4     1983.77     1980.11     24.80 o 
  -3   1   4     1717.86     1648.29     24.84 o 
  -2   1   4     3769.08     3424.92     52.55 o 
  -1   1   4     7288.23     6835.97    150.06 o 
   0   1   4      384.96      363.80      9.84 o 
   1   1   4       70.20       77.27      6.60 o 
   2   1   4     1915.39     1933.80     28.56 o 
   3   1   4       11.86       16.80      2.37 o 
   4   1   4      413.87      391.67     10.23 o 
   5   1   4      217.73      200.33      7.78 o 
   6   1   4       48.61       45.73      4.93 o 
   7   1   4       12.88       19.33      4.14 o 
   8   1   4        0.08        6.03      4.09 o 
  -8   2   4        7.44        9.35      4.45 o 
  -7   2   4      190.00      237.98      9.92 o 
  -6   2   4        0.01        1.25      2.25 o 
  -5   2   4      152.62      138.53      6.21 o 
  -4   2   4      291.34      271.71      6.11 o 
  -3   2   4        2.87        1.19      0.93 o 
  -2   2   4        1.04       -0.54      0.95 o 
  -1   2   4     6793.83     6601.96    193.77 o 
   0   2   4     8665.02     8157.08    150.47 o 
   1   2   4     3751.99     3906.39     81.17 o 
   2   2   4     2725.06     2844.47     40.89 o 
   3   2   4       29.40       28.25      3.04 o 
   4   2   4        1.36       -0.31      1.70 o 
   5   2   4        2.37        3.84      2.57 o 
   6   2   4      187.02      171.50      8.23 o 
   7   2   4        2.04        4.23      3.20 o 
  -8   3   4      279.50      299.81     23.71 o 
  -7   3   4       15.61       17.14      3.87 o 
  -6   3   4       27.39       32.94     10.17 o 
  -5   3   4        0.06        0.36      1.63 o 
  -4   3   4       84.90       79.31      6.47 o 
  -3   3   4       10.21       13.56      3.17 o 
  -2   3   4       21.15       23.63      3.64 o 
  -1   3   4      304.90      346.64     11.95 o 
   0   3   4       44.99       41.89      2.59 o 
   1   3   4        0.64        3.89      1.44 o 
   2   3   4      759.95      848.68     17.71 o 
   3   3   4      299.94      307.82     12.26 o 
   4   3   4      127.63      134.60      6.61 o 
   5   3   4       25.27       31.25      4.40 o 
   6   3   4       33.02       36.64      7.76 o 
   7   3   4        0.03       -3.29      4.86 o 
  -8   4   4       17.20       29.98      7.05 o 
  -7   4   4        0.07       -0.12      3.57 o 
  -6   4   4       34.54       33.19      6.19 o 
  -5   4   4        7.04       11.99      4.23 o 
  -4   4   4       28.29       21.40      4.43 o 
  -3   4   4      185.20      194.91      9.95 o 
  -2   4   4      275.21      263.72     11.72 o 
  -1   4   4     2143.90     2244.13     49.33 o 
   0   4   4      176.95      141.70      5.18 o 
   1   4   4      186.93      221.14      6.90 o 
   2   4   4        3.15        3.99      2.19 o 
   3   4   4       26.62       32.81      5.02 o 
   4   4   4       33.54       32.69      4.38 o 
   5   4   4        1.25       -0.81      4.17 o 
   6   4   4       25.44       27.00      7.13 o 
  -7   5   4        1.10        4.62      4.35 o 
  -6   5   4        0.50        0.47      3.37 o 
  -5   5   4        7.89        4.55      3.57 o 
  -4   5   4       24.71       25.12      5.17 o 
  -3   5   4      133.60      125.32      8.93 o 
  -2   5   4        0.04       -0.63      2.43 o 
  -1   5   4      199.38      173.87      6.54 o 
   0   5   4        0.72        2.01      3.78 o 
   1   5   4      399.35      405.70     12.19 o 
   2   5   4       38.23       44.70      4.41 o 
   3   5   4       19.12       16.41      3.66 o 
   4   5   4      191.01      181.28     10.44 o 
   5   5   4       42.13       44.38      5.97 o 
  -7   6   4        0.11        1.25      4.78 o 
  -6   6   4        1.53        1.45      4.27 o 
  -5   6   4        0.00       -0.12      3.76 o 
  -4   6   4      131.23      118.42     10.31 o 
  -3   6   4       57.31       46.86      7.37 o 
  -2   6   4      729.65      752.03     25.04 o 
  -1   6   4        2.14       -3.20      3.21 o 
   0   6   4       93.52       88.66      5.57 o 
   1   6   4       64.94       76.93      8.09 o 
   2   6   4        9.54       11.79      3.72 o 
   3   6   4       21.36       15.99      4.04 o 
   4   6   4       27.65       33.31      7.76 o 
  -6   7   4        6.08        8.74      5.49 o 
  -5   7   4       11.76        8.50      5.09 o 
  -4   7   4      148.11      138.52     12.07 o 
  -3   7   4       95.19       99.45     10.46 o 
  -2   7   4        0.04        2.06      2.56 o 
  -1   7   4       86.99       77.50      5.95 o 
   0   7   4        2.89        7.97      4.62 o 
   1   7   4        0.80        4.08      4.35 o 
   2   7   4        6.92        7.41      5.25 o 
   3   7   4      121.74      121.63     11.79 o 
  -5   8   4       23.61       21.83      7.25 o 
  -4   8   4       77.43       58.62      9.64 o 
  -3   8   4        0.02       -3.10      2.90 o 
  -2   8   4       21.99       22.47      4.58 o 
  -1   8   4        0.50        0.94      4.47 o 
   0   8   4        2.18        1.06      4.35 o 
   1   8   4        2.17        2.90      5.60 o 
   2   8   4      111.47      126.65     12.26 o 
   1  -9   5        2.42        3.96      5.60 o 
   2  -9   5        0.32       -1.67      3.45 o 
  -2  -8   5       11.08       15.32      6.47 o 
  -1  -8   5        6.46        0.82      4.35 o 
   0  -8   5        0.05        2.35      4.35 o 
   1  -8   5       16.78       14.41      3.79 o 
   2  -8   5        1.38        2.24      2.83 o 
   3  -8   5       13.30       11.46      3.81 o 
   4  -8   5       30.75       24.02      6.94 o 
   5  -8   5        0.05        6.94      5.37 o 
  -4  -7   5       25.03       15.24      6.90 o 
  -3  -7   5       30.46       26.14      6.90 o 
  -2  -7   5       21.88       29.04      6.62 o 
  -1  -7   5        0.63       -2.43      3.49 o 
   0  -7   5        0.18       -1.68      2.37 o 
   1  -7   5       20.11       24.73      3.97 o 
   2  -7   5       86.30       97.77      6.56 o 
   3  -7   5        1.76        1.57      3.53 o 
   4  -7   5        2.44        3.92      3.64 o 
   5  -7   5        5.07        6.86      4.74 o 
   6  -7   5       19.78       30.29      7.68 o 
  -5  -6   5       48.44       39.22      8.97 o 
  -4  -6   5        0.04       -1.84      4.62 o 
  -3  -6   5      319.69      317.60     16.54 o 
  -2  -6   5      517.44      471.78     19.32 o 
  -1  -6   5        7.67        3.98      2.04 o 
   0  -6   5       75.95       70.02      4.74 o 
   1  -6   5        1.04        0.40      1.88 o 
   2  -6   5       14.42       19.26      3.24 o 
   3  -6   5       89.13       93.77      8.27 o 
   4  -6   5        7.53        6.43      4.04 o 
   5  -6   5       18.44       23.12      5.92 o 
   6  -6   5       14.90       15.44      5.76 o 
   7  -6   5        3.31        2.55      5.21 o 
  -6  -5   5       10.36       13.60      7.05 o 
  -5  -5   5       53.40       55.33      9.76 o 
  -4  -5   5      152.84      152.98     12.34 o 
  -3  -5   5       39.28       44.12      7.01 o 
  -2  -5   5       33.48       42.68      3.88 o 
  -1  -5   5      189.22      198.06      6.77 o 
   0  -5   5      141.84      136.58      5.53 o 
   1  -5   5       89.68       93.10      4.83 o 
   2  -5   5       40.63       47.80      5.41 o 
   3  -5   5        1.00        0.04      2.27 o 
   4  -5   5       58.72       59.25      7.05 o 
   5  -5   5       22.81       21.59      5.45 o 
   6  -5   5       16.57       22.14      6.00 o 
   7  -5   5        4.39        3.53      4.31 o 
  -6  -4   5        8.10        7.99      5.96 o 
  -5  -4   5       81.27      103.33     11.01 o 
  -4  -4   5        8.42        3.21      4.47 o 
  -3  -4   5       31.61       49.80      6.74 o 
  -2  -4   5        0.08        0.06      1.49 o 
  -1  -4   5     1842.89     1919.07     29.48 o 
   0  -4   5      859.04      866.10     15.69 o 
   1  -4   5       68.89       74.58      6.07 o 
   2  -4   5        1.93        1.84      2.00 o 
   3  -4   5       53.89       51.25      5.56 o 
   4  -4   5       96.70       96.12      7.99 o 
   5  -4   5      148.96      138.13      9.87 o 
   6  -4   5        3.87        3.72      3.84 o 
   7  -4   5        0.25       -1.65      4.15 o 
   8  -4   5       68.13       83.82     11.44 o 
  -7  -3   5       18.76       16.30      6.90 o 
  -6  -3   5       54.14       66.97      9.72 o 
  -5  -3   5       63.44       67.24      9.01 o 
  -4  -3   5        5.40       16.54      4.94 o 
  -3  -3   5        0.00        2.18      1.58 o 
  -2  -3   5      664.96      729.29     13.48 o 
  -1  -3   5     1500.52     1557.30     23.64 o 
   0  -3   5       38.14       43.28      2.49 o 
   1  -3   5     3365.29     3485.53     67.51 o 
   2  -3   5      906.82      900.03     22.45 o 
   3  -3   5      116.76      102.76      4.65 o 
   4  -3   5      116.72      130.49     13.38 o 
   5  -3   5       14.01       16.63      3.39 o 
   6  -3   5        1.38        1.61      2.26 o 
   7  -3   5        0.12       -0.54      4.15 o 
   8  -3   5       29.29       31.99      5.50 o 
  -7  -2   5        2.20        5.17      5.49 o 
  -6  -2   5       56.14       44.28      8.11 o 
  -5  -2   5      265.65      243.30     13.52 o 
  -4  -2   5       25.03       30.82      2.99 o 
  -3  -2   5        5.95       14.84      1.90 o 
  -2  -2   5     1267.67     1433.96     21.62 o 
  -1  -2   5      204.95      184.99      5.84 o 
   0  -2   5     1873.05     1892.51     26.77 o 
   1  -2   5       23.39       23.05      1.77 o 
   2  -2   5     1760.08     1636.14     35.62 o 
   3  -2   5       82.44       92.36      6.31 o 
   4  -2   5      721.30      768.95     23.08 o 
   5  -2   5        0.12        0.16      2.06 o 
   6  -2   5        0.05        0.71      2.24 o 
   7  -2   5        0.71        1.45      2.39 o 
   8  -2   5       26.79       32.25      4.44 o 
  -8  -1   5      139.09      137.85     13.28 o 
  -7  -1   5       35.13       40.05      8.19 o 
  -6  -1   5      209.23      201.18     13.13 o 
  -5  -1   5       10.34       14.01      4.09 o 
  -4  -1   5       13.77       12.78      5.80 o 
  -3  -1   5     2403.99     2399.40     34.81 o 
  -2  -1   5     4554.89     4082.87     54.98 o 
  -1  -1   5       10.09        4.19      1.65 o 
   0  -1   5     6733.26     6251.07     81.67 o 
   1  -1   5      686.80      647.68     15.40 o 
   2  -1   5     2140.00     2135.47     44.28 o 
   3  -1   5       84.42       72.89      3.78 o 
   4  -1   5      121.36      134.75      5.71 o 
   5  -1   5      211.99      227.80      8.37 o 
   6  -1   5        1.28        0.24      2.37 o 
   7  -1   5       43.29       45.81      5.46 o 
   8  -1   5        0.00        2.43      3.43 o 
  -8   0   5        2.49        0.78      4.47 o 
  -7   0   5        4.57       18.38      5.96 o 
  -6   0   5      227.46      235.05      9.31 o 
  -5   0   5        0.11        0.46      1.41 o 
  -4   0   5       33.81       31.91      2.06 o 
  -3   0   5       93.57       83.17      2.37 o 
  -2   0   5      459.22      486.04      7.20 o 
  -1   0   5      324.72      255.14      4.94 o 
   0   0   5     1077.63      985.80     19.91 o 
   2   0   5        7.35        2.96      1.12 o 
   3   0   5      651.95      675.29     13.20 o 
   4   0   5       52.70       66.47      4.29 o 
   5   0   5      372.79      349.48     10.40 o 
   6   0   5       33.08       40.78      7.54 o 
   7   0   5        3.69        5.34      3.38 o 
   8   0   5        4.16       -0.69      5.80 o 
  -8   1   5       29.70       34.29      7.56 o 
  -7   1   5      580.60      597.71     18.28 o 
  -6   1   5       14.79        8.93      2.86 o 
  -5   1   5      175.44      168.61      6.63 o 
  -4   1   5     9351.56     8930.91    112.72 o 
  -3   1   5      160.70      153.21      4.01 o 
  -2   1   5     5209.17     5095.94     56.26 o 
  -1   1   5       45.33       57.03      8.47 o 
   0   1   5     1751.00     1767.17     25.67 o 
   1   1   5      490.22      458.48      8.83 o 
   2   1   5       82.75       83.10      3.49 o 
   3   1   5      530.89      606.39     12.43 o 
   4   1   5       67.24       60.82      8.56 o 
   5   1   5      229.97      232.46     16.18 o 
   6   1   5       70.29       70.78      5.75 o 
   7   1   5       12.41       14.99      4.05 o 
   8   1   5        0.62       -0.55      3.46 o 
  -8   2   5        4.13        9.68      3.80 o 
  -7   2   5       12.86       20.77      4.06 o 
  -6   2   5      294.04      303.92     10.26 o 
  -5   2   5       40.96       34.60     10.52 o 
  -4   2   5      307.36      269.06      6.19 o 
  -3   2   5      467.73      452.24      7.99 o 
  -2   2   5       28.04       28.27      1.86 o 
  -1   2   5      245.55      236.30      9.66 o 
   0   2   5      976.72      929.73     20.32 o 
   1   2   5      336.01      325.39      8.78 o 
   2   2   5        2.41        3.86      1.66 o 
   3   2   5      144.87      149.22      6.11 o 
   4   2   5       40.25       39.84      9.78 o 
   5   2   5       72.52       73.87      8.01 o 
   6   2   5        4.47        3.81      3.02 o 
   7   2   5        1.35        2.13      3.28 o 
  -8   3   5       32.75       39.55      6.78 o 
  -7   3   5       55.85       56.82      5.77 o 
  -6   3   5        4.32       -0.21      2.08 o 
  -5   3   5       56.75       48.35      6.56 o 
  -4   3   5      597.31      620.83     15.38 o 
  -3   3   5       69.94       67.28      5.60 o 
  -2   3   5       20.54       23.08      3.72 o 
  -1   3   5      518.49      519.58     15.83 o 
   0   3   5      118.17      140.95      4.53 o 
   1   3   5       48.33       48.02      3.11 o 
   2   3   5      597.38      631.73     13.09 o 
   3   3   5      548.93      537.15     12.65 o 
   4   3   5      115.51      122.60      6.38 o 
   5   3   5        0.79        3.09      2.79 o 
   6   3   5        2.53        7.29      3.48 o 
   7   3   5       25.93       32.24      7.15 o 
  -8   4   5       61.79       70.46      9.72 o 
  -7   4   5       18.36       20.73      5.64 o 
  -6   4   5        0.58        1.25      3.13 o 
  -5   4   5        0.83        5.45      3.49 o 
  -4   4   5       42.78       27.63      4.94 o 
  -3   4   5      277.92      267.64     12.11 o 
  -2   4   5     3682.43     3602.73     74.45 o 
  -1   4   5        2.12       -2.16      1.96 o 
   0   4   5       76.74      113.34      4.68 o 
   1   4   5       90.69       84.75      7.60 o 
   2   4   5       24.02       19.27      2.97 o 
   3   4   5        0.85        0.96      2.18 o 
   4   4   5       37.40       33.82      4.55 o 
   5   4   5       18.38       27.40      4.71 o 
   6   4   5       30.55       26.78      5.04 o 
  -7   5   5       43.41       40.56      7.64 o 
  -6   5   5       21.29       23.47      5.84 o 
  -5   5   5       61.80       59.96      7.56 o 
  -4   5   5       87.37      103.80      8.97 o 
  -3   5   5       86.49       88.17      8.03 o 
  -2   5   5        0.01       -0.31      2.82 o 
  -1   5   5       39.53       35.43      4.96 o 
   0   5   5      251.26      249.35      7.89 o 
   1   5   5        0.18        4.30      2.28 o 
   2   5   5       42.37       43.81      4.39 o 
   3   5   5       90.96      101.16      6.51 o 
   4   5   5       49.23       49.88      8.11 o 
   5   5   5        2.55        4.35      5.56 o 
  -7   6   5        3.95        4.27      4.62 o 
  -6   6   5       23.97       29.70      6.58 o 
  -5   6   5        7.24        8.39      4.62 o 
  -4   6   5        0.28       -1.02      3.10 o 
  -3   6   5     1733.11     1623.72     43.14 o 
  -2   6   5      181.87      191.82     12.34 o 
  -1   6   5       21.26       23.57      3.55 o 
   0   6   5        0.78        1.65      2.39 o 
   1   6   5       11.54        8.27      4.53 o 
   2   6   5       22.15       39.65      7.09 o 
   3   6   5       11.68       17.67      5.68 o 
   4   6   5      113.90      116.97     11.72 o 
  -6   7   5        1.18        2.04      4.58 o 
  -5   7   5       33.20       38.40      8.11 o 
  -4   7   5        1.45        4.86      4.66 o 
  -3   7   5        0.01       -5.41      4.04 o 
  -2   7   5        5.83        0.57      3.92 o 
  -1   7   5        7.67        7.77      3.21 o 
   0   7   5        0.17       -1.72      3.68 o 
   1   7   5       44.38       56.12      8.70 o 
   2   7   5       64.52       54.07      8.58 o 
   3   7   5       17.11       20.57      7.13 o 
  -4   8   5      144.92       79.63     10.85 o 
  -3   8   5        4.58       13.05      5.76 o 
  -2   8   5       16.76       10.85      5.80 o 
  -1   8   5        1.99        3.17      4.58 o 
   0   8   5        3.76       -3.80      4.00 o 
   1   8   5       22.17       30.53      7.80 o 
   2   8   5       33.48       29.98      8.23 o 
   1  -9   6       43.99       41.89      9.05 o 
   2  -9   6        2.52       -3.06      4.90 o 
  -2  -8   6        7.64        7.95      5.56 o 
  -1  -8   6        5.93        9.48      5.37 o 
   0  -8   6        0.22        5.17      4.86 o 
   1  -8   6        4.45        6.27      4.47 o 
   2  -8   6        3.43        6.71      3.35 o 
   3  -8   6        4.69        0.65      2.98 o 
   4  -8   6       94.96       80.25      9.68 o 
   5  -8   6        1.78        0.27      4.35 o 
  -4  -7   6       58.56       58.04      9.72 o 
  -3  -7   6        4.24        7.01      5.25 o 
  -2  -7   6       40.21       62.70      8.66 o 
  -1  -7   6       13.46       16.14      5.25 o 
   0  -7   6       36.59       35.07      6.78 o 
   1  -7   6       27.86       30.78      4.27 o 
   2  -7   6        0.07        2.34      2.48 o 
   3  -7   6        9.88       18.89      5.17 o 
   4  -7   6        4.05       18.93      5.13 o 
   5  -7   6        0.00        1.41      4.11 o 
   6  -7   6       18.90       21.16      6.62 o 
  -5  -6   6        1.29       -5.96      4.39 o 
  -4  -6   6       10.13       19.91      6.94 o 
  -3  -6   6       88.32       90.17      9.87 o 
  -2  -6   6       11.48        5.80      4.08 o 
  -1  -6   6       65.06       66.07      7.45 o 
   0  -6   6        3.22        1.65      1.95 o 
   1  -6   6      200.92      201.56      7.64 o 
   2  -6   6      153.51      166.98      7.22 o 
   3  -6   6       39.00       43.89      6.35 o 
   4  -6   6       12.61       16.38      4.78 o 
   5  -6   6       28.02       23.86      5.88 o 
   6  -6   6       19.99       24.65      6.66 o 
   7  -6   6        1.56        5.60      5.49 o 
  -6  -5   6       17.46       17.71      7.95 o 
  -5  -5   6      408.63      472.37     22.61 o 
  -4  -5   6       58.51       48.47      8.27 o 
  -3  -5   6        9.68       16.93      5.37 o 
  -2  -5   6      143.54      135.78      9.33 o 
  -1  -5   6        4.54        9.53      2.20 o 
   0  -5   6       67.77       63.76      4.03 o 
   1  -5   6       40.16       36.46      3.94 o 
   2  -5   6      460.35      492.55     16.57 o 
   3  -5   6       16.22        6.86      3.13 o 
   4  -5   6       19.60       21.59      5.05 o 
   5  -5   6       31.48       23.20      5.64 o 
   6  -5   6        1.34       -1.49      3.45 o 
   7  -5   6       24.44       32.13      7.99 o 
  -6  -4   6       44.55       49.96      9.95 o 
  -5  -4   6       22.20       37.74      8.39 o 
  -4  -4   6       25.45       15.67      5.68 o 
  -3  -4   6       50.34       55.01      6.90 o 
  -2  -4   6      461.85      492.37     14.13 o 
  -1  -4   6        6.88        9.26      1.77 o 
   0  -4   6      198.04      171.44      5.56 o 
   1  -4   6      843.78     1010.88     24.49 o 
   2  -4   6      458.43      449.88     14.65 o 
   3  -4   6        6.12        6.03      2.78 o 
   4  -4   6      217.09      205.53     11.05 o 
   5  -4   6       31.76       30.09      5.80 o 
   6  -4   6       25.58       28.14      6.47 o 
   7  -4   6       23.54       46.86      8.54 o 
   8  -4   6       13.87       17.20      6.62 o 
  -7  -3   6        2.96        2.86      6.19 o 
  -6  -3   6       99.24      103.88     11.52 o 
  -5  -3   6       36.28       34.05      6.90 o 
  -4  -3   6       23.75       31.39      6.23 o 
  -3  -3   6       17.74       24.01      2.44 o 
  -2  -3   6       14.13       40.56      2.55 o 
  -1  -3   6        8.46        8.58      2.06 o 
   0  -3   6       44.16       49.08      5.23 o 
   1  -3   6      698.06      758.37     18.53 o 
   2  -3   6     1103.45     1047.44     17.83 o 
   3  -3   6      245.42      238.72      7.44 o 
   4  -3   6      767.17      794.29     20.16 o 
   5  -3   6       12.15       10.62      3.00 o 
   6  -3   6       56.26       61.68      5.90 o 
   7  -3   6        0.08        1.20      6.05 o 
   8  -3   6       43.40       46.31      6.43 o 
  -7  -2   6        1.09       -3.92      4.86 o 
  -6  -2   6       34.45       32.88      7.45 o 
  -5  -2   6        0.81        4.78      4.62 o 
  -4  -2   6        2.78        3.58      1.61 o 
  -3  -2   6     2050.54     2153.72     32.02 o 
  -2  -2   6      476.95      486.63      8.82 o 
  -1  -2   6       24.66       37.28      1.68 o 
   0  -2   6      213.31      198.62      4.63 o 
   1  -2   6        0.27        2.08      0.90 o 
   2  -2   6       27.51       27.82      3.49 o 
   3  -2   6      282.28      240.29     10.50 o 
   4  -2   6       42.39       44.16      5.64 o 
   5  -2   6      134.46      118.93      9.48 o 
   6  -2   6       31.87       25.31      4.18 o 
   7  -2   6       87.44      101.24      5.39 o 
   8  -2   6        3.11       -0.91      2.93 o 
  -8  -1   6        1.82        1.33      5.13 o 
  -7  -1   6       36.93       36.80      7.95 o 
  -6  -1   6        8.64        6.74      5.09 o 
  -5  -1   6        5.02        6.52      3.50 o 
  -4  -1   6      400.11      403.22      5.68 o 
  -3  -1   6      688.85      725.66     14.48 o 
  -2  -1   6       40.95       31.23      2.16 o 
  -1  -1   6     4026.36     3906.29     75.90 o 
   0  -1   6     1715.10     1672.75     50.51 o 
   1  -1   6     3349.30     3430.86     65.67 o 
   2  -1   6      116.99      120.93      6.31 o 
   3  -1   6        0.18        3.72      6.39 o 
   4  -1   6      162.50      183.38      8.46 o 
   5  -1   6      877.97      828.89     17.83 o 
   6  -1   6        9.20       11.65      5.84 o 
   7  -1   6      145.20      120.77      7.88 o 
   8  -1   6        0.45        0.42      3.67 o 
  -8   0   6       19.06       15.01      6.19 o 
  -7   0   6        0.57        0.00      4.04 o 
  -6   0   6        3.00        4.73      2.03 o 
  -5   0   6       18.93       16.74      2.16 o 
  -4   0   6     3456.71     3490.02     40.83 o 
  -3   0   6     1350.12     1335.61     17.18 o 
  -2   0   6     1074.91     1033.13     13.22 o 
  -1   0   6      163.74      161.61      4.01 o 
   0   0   6     1939.42     1944.16     27.47 o 
   1   0   6     2968.00     2748.44     38.36 o 
   2   0   6     2122.23     2040.56     24.13 o 
   3   0   6      956.79     1012.13     17.86 o 
   4   0   6        0.14        1.48      2.31 o 
   5   0   6       52.50       55.05      5.39 o 
   6   0   6      233.58      186.80      8.26 o 
   7   0   6        3.44        7.39      3.34 o 
   8   0   6       12.25        8.97      5.33 o 
  -8   1   6       41.91       43.14      8.27 o 
  -7   1   6        3.07       10.15      4.94 o 
  -6   1   6      439.57      486.35     21.61 o 
  -5   1   6        1.29        1.03      1.96 o 
  -4   1   6     4944.21     4881.23     55.74 o 
  -3   1   6      657.61      645.94      9.87 o 
  -2   1   6      614.13      625.39     12.88 o 
  -1   1   6     3722.25     3517.91    109.50 o 
   0   1   6     5716.37     5623.88     75.69 o 
   1   1   6      113.02      118.53      4.00 o 
   2   1   6      145.76      123.37      3.28 o 
   3   1   6      431.06      442.53     13.62 o 
   4   1   6      285.49      256.06     10.99 o 
   5   1   6       60.69       61.94      4.86 o 
   6   1   6      164.49      125.51      7.18 o 
   7   1   6       59.06       61.09      6.24 o 
  -8   2   6       73.84       59.92      9.17 o 
  -7   2   6      116.41      113.18      7.23 o 
  -6   2   6      300.65      300.68     10.26 o 
  -5   2   6       33.55       42.08      5.58 o 
  -4   2   6        0.03       -1.01      1.48 o 
  -3   2   6      142.08      122.04      4.16 o 
  -2   2   6      473.49      488.58      8.09 o 
  -1   2   6      114.06      109.63      4.24 o 
   0   2   6      418.69      405.32      8.94 o 
   1   2   6      264.17      231.53      6.23 o 
   2   2   6     3512.06     3702.52     52.13 o 
   3   2   6      523.59      507.74     11.60 o 
   4   2   6      124.50      114.68      5.90 o 
   5   2   6       11.40        3.24      2.67 o 
   6   2   6       20.98       16.73      3.88 o 
   7   2   6        5.24        9.93      3.71 o 
  -8   3   6        7.56       13.37      4.03 o 
  -7   3   6      203.87      193.13      8.93 o 
  -6   3   6        2.01        1.51      3.37 o 
  -5   3   6      273.30      256.68      8.76 o 
  -4   3   6      197.39      202.35     17.97 o 
  -3   3   6        4.07        0.86      1.88 o 
  -2   3   6     1623.77     1592.33     36.52 o 
  -1   3   6       13.11       14.66      3.10 o 
   0   3   6     3071.39     3178.05     63.18 o 
   1   3   6      171.15      177.81      5.53 o 
   2   3   6       21.66       18.40      2.57 o 
   3   3   6      163.05      166.07      6.64 o 
   4   3   6      106.80      120.52     10.27 o 
   5   3   6       72.28       82.95      9.13 o 
   6   3   6       24.80       30.78      9.31 o 
   7   3   6        7.24        8.11      6.00 o 
  -8   4   6       44.91       52.74      9.01 o 
  -7   4   6        0.62        2.86      4.51 o 
  -6   4   6        8.87       11.68      4.66 o 
  -5   4   6       45.94       65.09      7.17 o 
  -4   4   6        8.41        8.23      3.41 o 
  -3   4   6      170.84      180.77     10.07 o 
  -2   4   6     1237.96     1243.75     32.09 o 
  -1   4   6      250.45      242.28     11.21 o 
   0   4   6      447.98      468.69     13.26 o 
   1   4   6      222.79      268.00      7.77 o 
   2   4   6      537.21      563.19     12.99 o 
   3   4   6        0.53       -0.86      2.32 o 
   4   4   6        1.77        4.32      2.90 o 
   5   4   6       51.59       46.94      8.23 o 
   6   4   6       19.35       13.13      6.74 o 
  -7   5   6       19.39       22.38      6.19 o 
  -6   5   6        2.66        6.90      4.11 o 
  -5   5   6        3.43        1.10      3.25 o 
  -4   5   6        0.75       -1.65      3.10 o 
  -3   5   6       84.51       81.08      7.99 o 
  -2   5   6       69.76       76.65      7.64 o 
  -1   5   6       23.36       18.53      3.70 o 
   0   5   6        4.44        5.60      2.27 o 
   1   5   6      343.69      369.98     10.32 o 
   2   5   6      134.31      131.21      6.51 o 
   3   5   6       84.73       91.34      9.29 o 
   4   5   6       78.54       93.69     10.11 o 
   5   5   6        9.26        3.06      5.80 o 
  -7   6   6        0.07       -2.23      4.08 o 
  -6   6   6        0.40        4.23      4.43 o 
  -5   6   6        0.02       -4.08      3.41 o 
  -4   6   6        3.97       -1.21      3.29 o 
  -3   6   6      513.91      569.90     22.41 o 
  -2   6   6       65.65       64.11      8.23 o 
  -1   6   6        4.53       -0.04      3.51 o 
   0   6   6        3.72        3.61      2.80 o 
   1   6   6       91.55      128.45     10.85 o 
   2   6   6        7.23        9.87      5.13 o 
   3   6   6       14.16       16.97      5.96 o 
   4   6   6        4.49        6.50      6.07 o 
  -6   7   6       12.39       16.73      6.47 o 
  -5   7   6       84.54       68.30      9.76 o 
  -4   7   6       47.05       57.68      9.21 o 
  -3   7   6       17.12       10.89      5.37 o 
  -2   7   6        1.05        2.65      3.10 o 
  -1   7   6       13.70       12.19      5.60 o 
   0   7   6        2.63        3.02      4.51 o 
   1   7   6        0.10        5.72      5.13 o 
   2   7   6        2.64        6.74      5.25 o 
   3   7   6       40.31       30.72      7.76 o 
  -4   8   6        3.45        9.60      6.35 o 
  -3   8   6       33.64       12.89      6.11 o 
  -2   8   6        0.39       -2.59      4.27 o 
  -1   8   6        8.13        8.97      5.72 o 
   0   8   6        8.45       11.64      6.03 o 
   1   8   6        6.51        2.74      5.21 o 
   1  -9   7        6.29        8.70      5.76 o 
   2  -9   7        2.24        9.01      5.80 o 
  -2  -8   7        4.33        6.94      5.45 o 
  -1  -8   7        1.47        2.19      4.62 o 
   0  -8   7       25.87       28.92      6.78 o 
   1  -8   7        8.67        7.01      4.94 o 
   2  -8   7       14.33       16.77      4.03 o 
   3  -8   7        2.75        3.86      3.19 o 
   4  -8   7       29.18       25.63      6.86 o 
   5  -8   7        7.85        8.07      5.52 o 
  -4  -7   7        5.90        6.43      5.76 o 
  -3  -7   7       43.34       64.70      9.60 o 
  -2  -7   7        3.68       -1.14      4.04 o 
  -1  -7   7       24.14       22.61      5.84 o 
   0  -7   7       15.72       13.28      5.13 o 
   1  -7   7        0.02        0.63      2.52 o 
   2  -7   7        8.36       15.22      6.54 o 
   3  -7   7      157.83      149.11      7.67 o 
   4  -7   7       88.39       65.05      8.58 o 
   5  -7   7        0.03       -0.16      3.64 o 
   6  -7   7        7.84       11.52      6.11 o 
  -5  -6   7       10.35       11.83      6.78 o 
  -4  -6   7        2.14        4.94      5.02 o 
  -3  -6   7       11.18        5.64      4.74 o 
  -2  -6   7       12.30       14.66      5.09 o 
  -1  -6   7       28.16       28.02      5.84 o 
   0  -6   7        0.17        0.73      3.21 o 
   1  -6   7       86.47       90.00      8.13 o 
   2  -6   7       24.79       31.80      3.86 o 
   3  -6   7        5.30        5.68      3.41 o 
   4  -6   7      225.18      209.80     12.23 o 
   5  -6   7        2.43       -3.76      3.13 o 
   6  -6   7        0.07       -0.98      3.92 o 
   7  -6   7        1.14        2.08      5.29 o 
  -6  -5   7       18.55       10.46      7.37 o 
  -5  -5   7      530.64      531.77     23.90 o 
  -4  -5   7        6.55        3.45      4.98 o 
  -3  -5   7      109.93      110.03      9.95 o 
  -2  -5   7        2.94       -0.08      3.13 o 
  -1  -5   7      101.13       93.97      4.69 o 
   0  -5   7      164.40      165.44     10.93 o 
   1  -5   7       36.30       39.63      3.51 o 
   2  -5   7      119.72      105.41      7.17 o 
   3  -5   7      141.70      136.21      8.74 o 
   4  -5   7      188.04      191.66     11.44 o 
   5  -5   7        7.81       11.52      4.55 o 
   6  -5   7       28.78       23.00      6.66 o 
   7  -5   7        0.08       -2.31      4.04 o 
  -6  -4   7       59.98       72.81     10.97 o 
  -5  -4   7      197.52      204.55     14.46 o 
  -4  -4   7        0.50        4.31      4.62 o 
  -3  -4   7      139.86      149.45     10.19 o 
  -2  -4   7       14.24       17.38      2.27 o 
  -1  -4   7       11.07       18.54      2.17 o 
   0  -4   7      230.52      224.26      6.46 o 
   1  -4   7      552.32      596.02     12.34 o 
   2  -4   7        3.70        2.00      2.08 o 
   3  -4   7      503.23      458.18     15.99 o 
   4  -4   7       30.31       15.52      4.23 o 
   5  -4   7        7.27        4.42      2.78 o 
   6  -4   7        8.86        4.40      2.84 o 
   7  -4   7       48.12       56.69     14.50 o 
  -7  -3   7       19.47       21.94      7.48 o 
  -6  -3   7      164.26      178.85     14.34 o 
  -5  -3   7       80.56       55.45      8.54 o 
  -4  -3   7       72.51       72.77      8.07 o 
  -3  -3   7      442.99      491.84     17.91 o 
  -2  -3   7      448.13      454.32      9.48 o 
  -1  -3   7      894.54      920.35     17.12 o 
   0  -3   7     1870.28     1919.46     28.35 o 
   1  -3   7       24.77       23.20      2.94 o 
   2  -3   7      854.86      812.45     14.80 o 
   3  -3   7      181.27      165.52      6.98 o 
   4  -3   7       56.59       71.36      5.12 o 
   5  -3   7        6.94        5.66      2.62 o 
   6  -3   7        0.00        1.40      2.47 o 
   7  -3   7        0.88       -3.47      2.59 o 
   8  -3   7       18.10       17.32      7.43 o 
  -7  -2   7       11.05       17.01      7.21 o 
  -6  -2   7      171.54      165.13     13.09 o 
  -5  -2   7        0.21        1.80      3.88 o 
  -4  -2   7       61.61       58.55      7.13 o 
  -3  -2   7      107.04      124.19      4.07 o 
  -2  -2   7     5497.42     5848.23     78.52 o 
  -1  -2   7      750.40      770.02     12.05 o 
   0  -2   7       20.05       27.92      1.44 o 
   1  -2   7      275.44      228.61      7.92 o 
   2  -2   7      160.06      165.13      7.68 o 
   3  -2   7        2.82        1.06      2.00 o 
   4  -2   7      125.93      143.18      9.21 o 
   5  -2   7      146.52      151.61     10.31 o 
   6  -2   7      138.62      132.68     11.09 o 
   7  -2   7      155.39      134.09     12.26 o 
   8  -2   7        3.86       -1.55      3.31 o 
  -8  -1   7       44.22       68.69     10.78 o 
  -7  -1   7        4.99        6.31      5.17 o 
  -6  -1   7        0.00        1.25      3.80 o 
  -5  -1   7       31.89       30.37      6.19 o 
  -4  -1   7      288.91      295.94      5.31 o 
  -3  -1   7       33.46       32.75      4.66 o 
  -2  -1   7       37.27       40.09      1.76 o 
  -1  -1   7     1211.59     1294.45     28.29 o 
   0  -1   7     1789.34     1869.33     26.13 o 
   1  -1   7        0.48       -0.43      0.94 o 
   2  -1   7     2154.73     2043.07     73.20 o 
   3  -1   7       45.35       45.96      2.60 o 
   4  -1   7      124.26      117.53     11.60 o 
   5  -1   7       89.03       93.50      5.84 o 
   6  -1   7       11.17        4.88      2.78 o 
   7  -1   7        9.42       11.27      3.77 o 
   8  -1   7        0.06        0.36      3.32 o 
  -8   0   7       26.13       32.09      7.72 o 
  -7   0   7        8.29        9.76      5.09 o 
  -6   0   7      202.35      205.41     12.85 o 
  -5   0   7        8.60        8.38      2.31 o 
  -4   0   7      279.27      302.85      6.48 o 
  -3   0   7     1213.23     1277.45     25.48 o 
  -2   0   7      636.97      595.56      8.60 o 
  -1   0   7     1007.96      980.70     12.31 o 
   0   0   7     6623.54     6403.37     94.53 o 
   1   0   7      531.24      476.38      9.03 o 
   2   0   7      491.54      508.22      7.83 o 
   3   0   7     2674.64     2925.62     34.42 o 
   4   0   7       36.41       39.34      3.56 o 
   5   0   7       88.88      105.62      5.86 o 
   6   0   7      115.88       92.87     12.95 o 
   7   0   7        8.08       10.52      3.60 o 
   8   0   7       37.67       34.78      6.72 o 
  -8   1   7       10.60       17.12      5.84 o 
  -7   1   7       34.70       36.64      7.21 o 
  -6   1   7      533.39      549.34     14.02 o 
  -5   1   7        4.41        5.38      3.04 o 
  -4   1   7      497.86      498.53      9.01 o 
  -3   1   7        2.33        2.11      1.16 o 
  -2   1   7      155.16      146.62      4.48 o 
  -1   1   7      127.20      128.92      5.60 o 
   0   1   7        6.13        4.05      1.41 o 
   1   1   7      317.16      324.09      7.41 o 
   2   1   7       84.89      102.43      3.27 o 
   3   1   7      135.32      140.79      5.35 o 
   4   1   7       95.30       98.52     10.44 o 
   5   1   7        2.62        4.66      2.32 o 
   6   1   7       11.38        8.15      3.17 o 
   7   1   7       47.51       66.55      9.38 o 
  -8   2   7        1.65        3.96      4.66 o 
  -7   2   7      296.85      291.83     10.90 o 
  -6   2   7      267.32      254.08     13.95 o 
  -5   2   7       14.17       15.19      2.84 o 
  -4   2   7      817.43      852.01     13.36 o 
  -3   2   7       36.70       44.37      2.98 o 
  -2   2   7      595.76      535.13      8.68 o 
  -1   2   7      917.89      890.18     15.83 o 
   0   2   7     4563.18     4632.85     64.55 o 
   1   2   7       66.36       69.94      3.72 o 
   2   2   7      759.74      869.91     15.58 o 
   3   2   7      399.00      405.38     17.80 o 
   4   2   7        9.63        8.09      3.37 o 
   5   2   7       60.87       66.28      5.34 o 
   6   2   7        3.43        5.67      3.18 o 
   7   2   7       14.67       19.18      4.38 o 
  -8   3   7      230.44      222.70     14.26 o 
  -7   3   7        9.41       10.62      3.30 o 
  -6   3   7       59.40       63.66      9.21 o 
  -5   3   7       40.31       48.60      8.66 o 
  -4   3   7      139.12      127.94      7.48 o 
  -3   3   7        0.05        0.20      2.31 o 
  -2   3   7       99.73      100.37      4.92 o 
  -1   3   7       11.72       19.28      3.68 o 
   0   3   7     3570.30     3778.00     52.65 o 
   1   3   7       18.71       22.10      5.00 o 
   2   3   7       67.72       82.10      9.97 o 
   3   3   7       41.94       47.18     13.54 o 
   4   3   7      139.33      142.99      6.81 o 
   5   3   7        1.38        2.53      2.95 o 
   6   3   7        0.72       -6.82      4.55 o 
   7   3   7        0.40        1.18      5.41 o 
  -8   4   7       59.72       59.17      9.72 o 
  -7   4   7        7.55        5.37      4.86 o 
  -6   4   7       26.25       30.88      6.19 o 
  -5   4   7        3.88        3.17      3.06 o 
  -4   4   7        8.61       15.91      4.15 o 
  -3   4   7       73.33       90.75      7.60 o 
  -2   4   7      840.30      938.97     26.49 o 
  -1   4   7      158.42      160.97      9.40 o 
   0   4   7     1279.46     1327.48     22.29 o 
   1   4   7        5.20        5.58      2.01 o 
   2   4   7        0.17        1.47      2.10 o 
   3   4   7        0.10       -0.51      2.39 o 
   4   4   7        0.57        4.31      4.31 o 
   5   4   7      155.68      152.86     12.93 o 
   6   4   7        2.63       -1.80      5.05 o 
  -7   5   7        0.60        1.18      4.39 o 
  -6   5   7        3.25        3.88      3.88 o 
  -5   5   7        3.37        1.37      3.21 o 
  -4   5   7       99.14      103.41      9.17 o 
  -3   5   7       24.56       37.30      6.31 o 
  -2   5   7      218.75      240.68     12.81 o 
  -1   5   7      326.95      322.29      9.15 o 
   0   5   7      107.31      114.56      5.52 o 
   1   5   7       47.37       61.84      7.52 o 
   2   5   7       22.69       41.77      7.01 o 
   3   5   7       87.38       91.07      9.52 o 
   4   5   7      135.34      132.56     12.07 o 
   5   5   7        0.02       -4.00      4.70 o 
  -6   6   7        1.49        1.92      4.43 o 
  -5   6   7       19.00       20.61      6.11 o 
  -4   6   7      164.87      158.70     11.76 o 
  -3   6   7        2.62        3.17      3.92 o 
  -2   6   7       52.36       53.66      4.76 o 
  -1   6   7       74.27       75.98      8.50 o 
   0   6   7       25.57       36.25      6.86 o 
   1   6   7       16.32       15.13      5.25 o 
   2   6   7       14.74       12.66      4.94 o 
   3   6   7        6.55       -3.13      4.43 o 
   4   6   7       17.17       24.06      7.17 o 
  -6   7   7       41.01       41.42      8.23 o 
  -5   7   7      100.46      131.82     12.81 o 
  -4   7   7        0.85        1.84      4.15 o 
  -3   7   7      121.96      145.53     12.66 o 
  -2   7   7        2.83       -0.20      4.27 o 
  -1   7   7       11.69        7.25      4.58 o 
   0   7   7       57.16       42.87      7.76 o 
   1   7   7        1.00       -2.19      4.35 o 
   2   7   7        0.28        5.96      5.52 o 
   3   7   7       93.46       77.31     10.70 o 
  -4   8   7      111.83       79.27     11.40 o 
  -3   8   7       47.12       43.10      9.09 o 
  -2   8   7        0.13       -5.84      4.11 o 
  -1   8   7       11.78        2.19      5.02 o 
   0   8   7        9.37        8.31      5.96 o 
   1   8   7        0.72        6.23      5.56 o 
  -2  -8   8        5.53        5.25      5.76 o 
  -1  -8   8        6.63        5.09      5.09 o 
   0  -8   8       86.31       99.18     10.93 o 
   1  -8   8       20.29       27.74      7.01 o 
   2  -8   8       10.42       10.79      3.69 o 
   3  -8   8        0.01       -0.30      3.02 o 
   4  -8   8        6.98        0.55      4.08 o 
  -4  -7   8        0.32       -3.64      4.78 o 
  -3  -7   8       18.09       23.55      6.98 o 
  -2  -7   8        5.04       16.38      5.76 o 
  -1  -7   8       78.26       87.11      9.52 o 
   1  -7   8        1.44        0.67      2.49 o 
   2  -7   8       11.84        3.41      2.83 o 
   3  -7   8        2.35       -1.14      2.92 o 
   4  -7   8        2.06        6.62      4.66 o 
   5  -7   8       12.10       15.56      5.64 o 
   6  -7   8        0.87        0.98      4.94 o 
  -5  -6   8       13.80       -1.68      6.00 o 
  -4  -6   8      246.18      222.85     14.97 o 
  -3  -6   8       10.11       17.32      6.03 o 
  -2  -6   8        0.02       -0.71      3.21 o 
  -1  -6   8      212.20      240.87     13.21 o 
   0  -6   8       31.23       41.71      4.27 o 
   1  -6   8       28.56       28.64      3.59 o 
   2  -6   8      108.62       99.35      6.99 o 
   3  -6   8      179.47      191.58     11.25 o 
   4  -6   8        1.72       -1.61      3.17 o 
   5  -6   8       25.68       24.41      6.39 o 
   6  -6   8       34.85       46.51      8.78 o 
  -6  -5   8        3.82       -1.88      6.15 o 
  -5  -5   8       37.64       47.57      9.33 o 
  -4  -5   8       14.62       13.56      5.96 o 
  -3  -5   8       42.25       41.97      6.97 o 
  -2  -5   8      117.51      130.41      9.52 o 
  -1  -5   8      280.80      271.95     13.01 o 
   0  -5   8       91.72       92.49      4.63 o 
   1  -5   8       46.05       40.05      5.27 o 
   2  -5   8       55.70       60.58      5.92 o 
   3  -5   8       12.53        9.40      3.84 o 
   4  -5   8        3.64        1.02      3.06 o 
   5  -5   8        0.25       -0.31      3.41 o 
   6  -5   8        2.37        0.20      4.11 o 
   7  -5   8        3.26       -1.14      5.02 o 
  -6  -4   8        0.17       -1.72      5.88 o 
  -5  -4   8       97.57      103.02     11.36 o 
  -4  -4   8       57.00       69.83      8.89 o 
  -3  -4   8      170.96      157.76     10.38 o 
  -2  -4   8      975.95      939.64     27.23 o 
  -1  -4   8        1.42        1.31      1.31 o 
   0  -4   8        4.05        1.64      1.22 o 
   1  -4   8       14.62       18.79      2.36 o 
   2  -4   8     1139.19     1130.31     28.02 o 
   3  -4   8        0.02        2.78      2.39 o 
   4  -4   8       27.70       29.36      3.75 o 
   5  -4   8       25.49       22.70      4.02 o 
   6  -4   8       44.78       57.77      6.12 o 
   7  -4   8       45.82       59.12      6.93 o 
  -7  -3   8       10.97       11.52      6.82 o 
  -6  -3   8       65.38       79.94     10.74 o 
  -5  -3   8        4.95        3.57      5.09 o 
  -4  -3   8       28.88       38.28      6.70 o 
  -3  -3   8      628.02      609.90     20.61 o 
  -2  -3   8       16.58       12.86      1.63 o 
  -1  -3   8     4677.50     4634.31     62.84 o 
   0  -3   8     1564.31     1599.58     24.21 o 
   1  -3   8       62.71       63.19      3.53 o 
   2  -3   8       12.92       24.08      5.45 o 
   3  -3   8       49.19       61.71      6.27 o 
   4  -3   8       43.50       38.91      4.10 o 
   5  -3   8        4.31        6.32      2.59 o 
   6  -3   8      213.94      254.79     16.18 o 
   7  -3   8       51.63       62.96      7.05 o 
   8  -3   8        0.21        2.92      3.45 o 
  -7  -2   8       92.61       86.37     11.32 o 
  -6  -2   8        0.27        1.76      4.86 o 
  -5  -2   8        0.78        0.98      4.00 o 
  -4  -2   8      343.45      364.23     15.87 o 
  -3  -2   8       20.84       13.75      1.87 o 
  -2  -2   8       37.18       56.03      5.29 o 
  -1  -2   8       40.43       35.85      1.39 o 
   0  -2   8       79.84       81.17      2.23 o 
   1  -2   8     1479.88     1511.07     32.25 o 
   2  -2   8        6.63        9.64      2.70 o 
   3  -2   8      138.39      128.33      7.84 o 
   4  -2   8       78.40       70.38      7.01 o 
   5  -2   8       28.04       16.73      4.70 o 
   6  -2   8      207.82      247.50     14.54 o 
   7  -2   8       45.49       31.04      7.52 o 
   8  -2   8       14.74        8.45      3.44 o 
  -8  -1   8        3.56        7.68      5.80 o 
  -7  -1   8       23.35       26.49      6.98 o 
  -6  -1   8        0.17       -0.43      4.00 o 
  -5  -1   8      327.80      328.30     15.44 o 
  -4  -1   8      364.15      322.68      6.68 o 
  -3  -1   8       70.91       95.18      3.52 o 
  -2  -1   8     1879.73     1833.10     26.17 o 
  -1  -1   8      110.30       99.73      2.63 o 
   0  -1   8     2619.10     2657.48     36.44 o 
   1  -1   8      142.77      147.89      6.39 o 
   2  -1   8      237.31      256.01      6.32 o 
   3  -1   8      299.55      332.21      7.54 o 
   4  -1   8       69.85       61.81      4.36 o 
   5  -1   8      877.77      860.63     18.57 o 
   6  -1   8       23.43       20.13      3.88 o 
   7  -1   8        3.51       -1.26      2.95 o 
   8  -1   8        8.91        8.31      4.28 o 
  -8   0   8       23.61       25.16      6.82 o 
  -7   0   8       55.71       45.22      7.99 o 
  -6   0   8       79.33       91.62      9.44 o 
  -5   0   8       28.94       29.46      3.39 o 
  -4   0   8      250.63      249.02      6.70 o 
  -3   0   8     1650.83     1796.10     23.28 o 
  -2   0   8      357.37      349.33      5.98 o 
  -1   0   8       10.76        9.14      1.09 o 
   0   0   8      992.64     1018.08     16.79 o 
   1   0   8       46.77       51.34      3.47 o 
   2   0   8       24.39       25.64      1.67 o 
   3   0   8      489.27      415.24     10.80 o 
   4   0   8      227.85      200.48     17.20 o 
   5   0   8      107.18       94.60      5.69 o 
   6   0   8        0.12       -0.96      2.33 o 
   7   0   8      179.85      162.16     11.97 o 
  -8   1   8       14.70       10.58      5.21 o 
  -7   1   8        3.25        1.45      4.04 o 
  -6   1   8     1117.74     1086.84     29.92 o 
  -5   1   8       23.27       27.56      3.35 o 
  -4   1   8       27.61       25.85      2.33 o 
  -3   1   8      102.88      100.67      3.44 o 
  -2   1   8      509.59      527.25      9.77 o 
  -1   1   8      242.75      229.65      5.89 o 
   0   1   8      288.45      287.43     10.50 o 
   1   1   8        0.72        0.30      1.19 o 
   2   1   8       15.96       21.15      1.69 o 
   3   1   8      982.46     1021.34     18.38 o 
   4   1   8     1292.27     1248.30     22.63 o 
   5   1   8       53.96       51.85      4.73 o 
   6   1   8       38.12       35.78      4.71 o 
   7   1   8       23.72       26.69      4.83 o 
  -8   2   8        1.55        4.11      4.62 o 
  -7   2   8       18.85       23.15      5.02 o 
  -6   2   8      348.88      332.64     10.66 o 
  -5   2   8      411.99      416.19      8.85 o 
  -4   2   8       29.64       38.79      2.79 o 
  -3   2   8       46.48       37.58      6.12 o 
  -2   2   8      563.43      534.96      8.83 o 
  -1   2   8       24.62       35.13      2.85 o 
   0   2   8      391.44      354.47      8.67 o 
   1   2   8      947.79      916.66     16.82 o 
   2   2   8       28.15       35.94      2.80 o 
   3   2   8       93.66       76.41      4.50 o 
   4   2   8       46.20       45.26      4.88 o 
   5   2   8       47.99       47.62      4.79 o 
   6   2   8        0.34        4.31      3.15 o 
   7   2   8       32.08       38.75      8.66 o 
  -8   3   8       24.46       37.38      8.54 o 
  -7   3   8       29.94       24.00      7.07 o 
  -6   3   8       46.34       51.59     12.48 o 
  -5   3   8       10.86        4.90      2.60 o 
  -4   3   8       11.68       13.16      2.12 o 
  -3   3   8       50.61       42.78      3.63 o 
  -2   3   8        1.86       -0.90      2.55 o 
  -1   3   8      529.42      535.20     12.07 o 
   0   3   8       75.21       86.15      3.57 o 
   1   3   8       52.60       55.02      3.24 o 
   2   3   8     1220.12     1220.37     36.91 o 
   3   3   8      182.52      186.80      7.14 o 
   4   3   8        1.08       -0.09      2.44 o 
   5   3   8        0.02       -1.65      3.72 o 
   6   3   8       28.99       34.09      8.03 o 
  -7   4   8       33.53       44.55      7.88 o 
  -6   4   8       17.78       17.01      4.98 o 
  -5   4   8        3.45        0.43      2.70 o 
  -4   4   8       42.62       37.85      5.80 o 
  -3   4   8      214.17      222.30     11.44 o 
  -2   4   8      192.82      250.47     12.11 o 
  -1   4   8       45.73       53.97      3.54 o 
   0   4   8       50.33       45.54      6.70 o 
   1   4   8      642.97      700.50     14.27 o 
   2   4   8       54.83       48.08      6.74 o 
   3   4   8       13.13       17.99      5.29 o 
   4   4   8        0.75        0.00      4.00 o 
   5   4   8        8.31       11.72      5.96 o 
   6   4   8        2.89        2.66      5.68 o 
  -7   5   8        2.63        7.09      4.86 o 
  -6   5   8       27.08       20.77      5.80 o 
  -5   5   8        2.11       -1.29      3.29 o 
  -4   5   8       10.10        4.98      3.53 o 
  -3   5   8        0.01        1.21      2.66 o 
  -2   5   8      229.48      215.40     11.91 o 
  -1   5   8        8.97        6.09      2.09 o 
   0   5   8        6.94        5.37      3.60 o 
   1   5   8      335.08      336.72     15.71 o 
   2   5   8        1.16        1.61      3.68 o 
   3   5   8        6.92        2.78      4.08 o 
   4   5   8       37.78       46.59      8.62 o 
   5   5   8       10.12        1.68      5.52 o 
  -6   6   8       15.28       11.87      5.49 o 
  -5   6   8        6.97        2.23      4.35 o 
  -4   6   8        4.92        0.86      3.92 o 
  -3   6   8      172.72      175.32     12.26 o 
  -2   6   8       35.80       23.98      6.27 o 
  -1   6   8       19.93       22.41      5.88 o 
   0   6   8      470.46      491.61     20.18 o 
   1   6   8       17.85       18.30      5.68 o 
   2   6   8       78.40       72.26      9.40 o 
   3   6   8        3.45        5.56      5.37 o 
   4   6   8        0.53        4.74      5.76 o 
  -5   7   8        5.96        5.96      5.17 o 
  -4   7   8        2.02       -3.76      3.76 o 
  -3   7   8       22.38       27.94      6.78 o 
  -2   7   8        5.70       -3.64      3.84 o 
  -1   7   8       53.46       49.88      8.50 o 
   0   7   8       42.78       49.76      8.39 o 
   1   7   8        0.42       -3.60      4.08 o 
   2   7   8        9.48       11.79      5.96 o 
   3   7   8        2.61        3.64      5.56 o 
  -4   8   8      114.56      114.19     13.01 o 
  -3   8   8        1.94        0.78      5.49 o 
  -2   8   8        3.43        2.47      5.13 o 
  -1   8   8       38.76       34.99      8.46 o 
   0   8   8        3.95       -0.31      5.60 o 
   1   8   8        0.58        2.47      5.49 o 
  -2  -8   9        5.00        5.56      5.72 o 
  -1  -8   9       14.26       10.42      5.84 o 
   0  -8   9       16.54       23.20      6.39 o 
   1  -8   9       12.42       15.16      6.07 o 
   2  -8   9        8.18        2.78      4.74 o 
   3  -8   9       29.86       24.77      4.76 o 
   4  -8   9        5.31        6.11      3.48 o 
  -4  -7   9       56.81       46.47      9.37 o 
  -3  -7   9       22.88       29.62      7.80 o 
  -2  -7   9       67.35       60.82      8.97 o 
  -1  -7   9        0.56        3.21      4.00 o 
   0  -7   9        3.31        3.88      4.19 o 
   1  -7   9        0.00        1.18      3.92 o 
   2  -7   9        1.01        0.63      3.19 o 
   3  -7   9        1.31        1.85      2.47 o 
   4  -7   9       10.85        4.27      4.11 o 
   5  -7   9        4.40        9.52      5.25 o 
   6  -7   9       11.48        4.86      5.41 o 
  -5  -6   9       16.83        9.01      7.17 o 
  -4  -6   9        0.01        0.31      5.05 o 
  -3  -6   9        6.06        5.88      4.86 o 
  -2  -6   9       40.22       38.40      6.82 o 
  -1  -6   9       73.38       89.66      8.74 o 
   0  -6   9       14.58       18.30      5.29 o 
   1  -6   9       63.37       53.03     11.36 o 
   2  -6   9       49.54       51.35      4.69 o 
   3  -6   9      296.89      320.38     14.42 o 
   4  -6   9      104.26      107.21      9.80 o 
   5  -6   9        7.46        5.37      4.86 o 
   6  -6   9       62.99       77.82     10.74 o 
  -6  -5   9       14.66        3.37      6.78 o 
  -5  -5   9        0.52        3.80      5.72 o 
  -4  -5   9        3.69        6.27      4.62 o 
  -3  -5   9       93.14       98.51      9.72 o 
  -2  -5   9       10.10       14.19      4.86 o 
  -1  -5   9       28.15       34.29      5.52 o 
   0  -5   9       43.92       49.50      3.59 o 
   1  -5   9      156.56      152.52      6.17 o 
   2  -5   9      677.83      658.38     19.79 o 
   3  -5   9       66.19       68.69      7.01 o 
   4  -5   9        4.66       -3.64      2.43 o 
   5  -5   9       77.96       70.73      8.78 o 
   6  -5   9      240.84      250.32     15.83 o 
   7  -5   9        7.81       15.95      7.01 o 
  -6  -4   9        6.79        3.60      6.07 o 
  -5  -4   9       53.84       63.37      9.87 o 
  -4  -4   9        4.35        7.52      4.82 o 
  -3  -4   9        7.36        2.82      3.80 o 
  -2  -4   9       81.48       78.69      7.29 o 
  -1  -4   9      109.09      127.94      4.51 o 
   0  -4   9      320.89      354.05     11.27 o 
   1  -4   9      201.32      224.89      6.89 o 
   2  -4   9     1414.93     1352.41     32.13 o 
   3  -4   9       68.29       67.63      4.47 o 
   4  -4   9        5.35        1.66      2.22 o 
   5  -4   9       11.11       15.80      3.66 o 
   6  -4   9       50.79       60.13      6.42 o 
   7  -4   9       22.21       21.39      7.35 o 
  -7  -3   9       48.51       35.78      9.25 o 
  -6  -3   9        0.04       -2.12      5.09 o 
  -5  -3   9        4.26        6.54      4.98 o 
  -4  -3   9       39.20       36.40      6.70 o 
  -3  -3   9      260.57      238.01     12.03 o 
  -2  -3   9      132.09      147.77      8.70 o 
  -1  -3   9     1111.83     1162.84     28.78 o 
   0  -3   9      316.32      301.89      6.95 o 
   1  -3   9     3929.24     4006.52     45.12 o 
   2  -3   9     1010.33     1030.73     18.01 o 
   3  -3   9        0.62        0.40      1.13 o 
   4  -3   9      112.39      123.94      9.52 o 
   5  -3   9       14.90       15.88      2.94 o 
   6  -3   9        1.90        4.66      2.82 o 
   7  -3   9       19.17       17.01      8.05 o 
  -7  -2   9        1.14       -1.57      4.70 o 
  -6  -2   9       39.31       34.17      7.68 o 
  -5  -2   9       11.11        3.41      3.96 o 
  -4  -2   9      244.84      272.22     13.87 o 
  -3  -2   9      478.22      507.12     17.83 o 
  -2  -2   9      838.01      887.96     23.90 o 
  -1  -2   9      244.95      226.22      9.13 o 
   0  -2   9       14.12       14.34      2.66 o 
   1  -2   9     1701.84     1662.75     35.31 o 
   2  -2   9     1439.86     1535.99     34.87 o 
   3  -2   9      303.08      306.59     12.54 o 
   4  -2   9       33.34       27.63      5.13 o 
   5  -2   9       55.42       68.89      7.95 o 
   6  -2   9        2.18       -3.64      2.43 o 
   7  -2   9        0.80        0.67      4.15 o 
   8  -2   9       16.38        7.41      5.41 o 
  -8  -1   9       35.49       35.93      8.15 o 
  -7  -1   9        1.82       -3.29      3.96 o 
  -6  -1   9       54.21       54.47      8.27 o 
  -5  -1   9       43.49       49.57      7.25 o 
  -4  -1   9        1.70        1.09      1.98 o 
  -3  -1   9      277.61      344.93      7.48 o 
  -2  -1   9       11.48        7.64      2.66 o 
  -1  -1   9     1019.73      992.44     15.02 o 
   0  -1   9     1761.50     1755.75     28.98 o 
   1  -1   9      766.05      807.90     14.05 o 
   2  -1   9       15.27       16.03      2.88 o 
   3  -1   9     4080.13     4079.38     65.38 o 
   4  -1   9        0.17       -2.00      2.08 o 
   5  -1   9       56.09       54.39      4.91 o 
   6  -1   9        0.28       -0.27      2.44 o 
   7  -1   9        0.54       -0.20      3.13 o 
   8  -1   9        7.53       11.20      4.42 o 
  -8   0   9        1.80        7.48      5.09 o 
  -7   0   9      178.52      159.52     12.77 o 
  -6   0   9       57.94       66.73      8.50 o 
  -5   0   9       26.87       32.84      6.03 o 
  -4   0   9      596.29      590.05      9.94 o 
  -3   0   9       49.04       60.01      4.99 o 
  -2   0   9       10.65       12.75      1.56 o 
  -1   0   9      658.54      631.66      8.99 o 
   0   0   9     2325.90     2249.17     32.56 o 
   1   0   9      852.50      920.90     15.68 o 
   2   0   9      286.35      272.14     11.64 o 
   3   0   9      115.92      116.50      4.00 o 
   4   0   9       59.97       55.61     10.37 o 
   5   0   9       43.63       32.27      3.88 o 
   6   0   9       85.01       67.40      7.11 o 
   7   0   9        6.04        6.14      3.27 o 
  -8   1   9       19.79       21.71      6.39 o 
  -7   1   9       21.01       12.15      5.41 o 
  -6   1   9     1037.46     1046.57     31.58 o 
  -5   1   9       32.28       34.47      2.87 o 
  -4   1   9      951.71     1001.67     14.85 o 
  -3   1   9      600.10      631.77     13.60 o 
  -2   1   9     2421.56     2239.99     40.35 o 
  -1   1   9      737.97      735.46     20.57 o 
   0   1   9       69.24       73.38      3.53 o 
   1   1   9       84.00       82.16      3.82 o 
   2   1   9     1170.02     1130.89     29.13 o 
   3   1   9        1.15        5.25      1.40 o 
   4   1   9       55.43       54.00      8.72 o 
   5   1   9       92.18       80.16      5.58 o 
   6   1   9       13.00        7.16      3.08 o 
   7   1   9      139.15      155.50      8.88 o 
  -8   2   9      192.56      152.51     13.05 o 
  -7   2   9        1.28        4.94      4.11 o 
  -6   2   9       14.75       11.89      3.09 o 
  -5   2   9        0.90        0.16      2.30 o 
  -4   2   9      771.47      759.13     12.49 o 
  -3   2   9      212.62      206.53      5.30 o 
  -2   2   9      741.86      771.25     11.54 o 
  -1   2   9       31.32       23.77      2.53 o 
   0   2   9       50.79       50.70      4.47 o 
   1   2   9      964.03      962.12     17.82 o 
   2   2   9       17.49       27.95      6.07 o 
   3   2   9       98.16       96.49      4.86 o 
   4   2   9        8.76        8.79      2.58 o 
   5   2   9       50.52       33.95      4.35 o 
   6   2   9       25.62       40.91      7.99 o 
   7   2   9      285.21      310.23     18.73 o 
  -8   3   9       37.22       30.25      7.48 o 
  -7   3   9        0.55       -2.42      2.58 o 
  -6   3   9        1.75        3.42      2.50 o 
  -5   3   9       25.58       26.25      3.05 o 
  -4   3   9      172.15      163.49      5.34 o 
  -3   3   9      129.76      128.76      5.69 o 
  -2   3   9      960.86      971.13     19.06 o 
  -1   3   9      317.71      302.35      8.68 o 
   0   3   9       15.36       16.58      2.49 o 
   1   3   9       26.64       29.97      2.50 o 
   2   3   9       94.73       91.16      4.62 o 
   3   3   9        3.30        0.51      2.94 o 
   4   3   9       45.39       45.06      7.45 o 
   5   3   9        3.69       -1.57      4.08 o 
   6   3   9        3.48        8.43      5.88 o 
  -7   4   9        7.91        7.88      4.98 o 
  -6   4   9        0.10       -0.31      3.25 o 
  -5   4   9       33.67       39.93      6.47 o 
  -4   4   9       32.06       40.99      6.11 o 
  -3   4   9       62.77       64.31      6.97 o 
  -2   4   9      498.86      483.38     17.67 o 
  -1   4   9       72.62       69.01      4.53 o 
   0   4   9      168.85      162.54      9.72 o 
   1   4   9      640.97      654.07     21.94 o 
   2   4   9        3.06       -0.35      3.29 o 
   3   4   9       37.56       39.97      7.13 o 
   4   4   9       73.98       74.53      9.48 o 
   5   4   9        5.83       12.81      6.00 o 
   6   4   9       75.70       99.26     11.99 o 
  -7   5   9        0.02        2.63      4.66 o 
  -6   5   9       14.86       11.21      5.37 o 
  -5   5   9        3.61        6.39      4.39 o 
  -4   5   9        0.45       -2.08      2.59 o 
  -3   5   9        5.02       -0.08      2.78 o 
  -2   5   9        1.55        4.94      3.64 o 
  -1   5   9      128.53      141.73      9.99 o 
   0   5   9       11.93       11.83      4.23 o 
   1   5   9       78.42       80.21      8.66 o 
   2   5   9       19.40       16.77      5.41 o 
   3   5   9        2.99       -1.68      3.57 o 
   4   5   9        0.13        1.14      4.74 o 
   5   5   9        2.04        6.78      6.11 o 
  -6   6   9        1.53        1.49      4.27 o 
  -5   6   9        4.99        4.39      4.66 o 
  -4   6   9       33.13       30.68      7.01 o 
  -3   6   9       32.43       35.97      7.21 o 
  -2   6   9        0.00       -1.29      3.49 o 
  -1   6   9       56.49       56.78      8.11 o 
   0   6   9       11.85       14.50      5.21 o 
   1   6   9       28.52       21.16      6.07 o 
   2   6   9       97.85       82.80     10.23 o 
   3   6   9        0.00        3.10      5.09 o 
   4   6   9       55.91       73.51     10.66 o 
  -5   7   9       10.88        1.37      4.86 o 
  -4   7   9        0.02        1.33      3.72 o 
  -3   7   9        8.35       -2.35      4.04 o 
  -2   7   9        3.91        0.43      4.70 o 
  -1   7   9        1.61        2.43      4.43 o 
   0   7   9        0.22       -1.33      4.00 o 
   1   7   9       12.75       10.78      5.29 o 
   2   7   9        2.97        5.92      5.13 o 
   3   7   9        0.19       -0.39      5.21 o 
  -3   8   9        7.89        5.84      6.11 o 
  -2   8   9       10.46        6.27      5.88 o 
  -1   8   9        7.23        4.43      5.17 o 
   0   8   9        5.05        4.31      5.33 o 
  -2  -8  10        6.49       13.60      6.58 o 
  -1  -8  10        5.24        6.50      5.52 o 
   0  -8  10       20.18       11.76      6.15 o 
   1  -8  10        6.34       11.05      5.60 o 
   2  -8  10        5.71       14.38      6.03 o 
   3  -8  10        9.92       17.16      4.27 o 
   4  -8  10        2.12       -0.24      3.09 o 
  -4  -7  10        6.53        8.39      5.64 o 
  -3  -7  10       54.51       51.17      9.52 o 
  -2  -7  10        0.50        6.47      4.98 o 
  -1  -7  10        2.75       -3.37      3.96 o 
   0  -7  10       39.62       41.22      7.33 o 
   1  -7  10        4.13        2.74      4.15 o 
   2  -7  10      156.30      150.45      7.75 o 
   3  -7  10       50.64       27.94      4.36 o 
   4  -7  10       40.31       57.49      8.42 o 
   5  -7  10        0.51       -5.05      3.64 o 
  -5  -6  10        0.02        0.31      5.68 o 
  -4  -6  10        2.09       -0.16      4.94 o 
  -3  -6  10        0.03       -1.25      4.39 o 
  -2  -6  10       38.13       36.33      6.78 o 
  -1  -6  10      272.80      273.87     14.50 o 
   0  -6  10       30.85       39.93      6.70 o 
   1  -6  10        5.73        1.71      2.05 o 
   2  -6  10      192.42      196.37      8.15 o 
   3  -6  10       21.52       22.38      5.05 o 
   4  -6  10        1.34        2.04      3.64 o 
   5  -6  10       12.71       22.34      6.27 o 
   6  -6  10        7.37        4.23      5.25 o 
  -6  -5  10       12.73       19.08      8.11 o 
  -5  -5  10        6.03        0.82      4.86 o 
  -4  -5  10      269.30      258.35     15.71 o 
  -3  -5  10        7.68       12.23      4.74 o 
  -2  -5  10      102.42      119.59      9.80 o 
  -1  -5  10        1.05        0.82      2.31 o 
   0  -5  10        0.61        0.26      1.44 o 
   1  -5  10      314.76      316.82      9.14 o 
   2  -5  10        1.46        3.42      2.05 o 
   3  -5  10        1.48       -0.16      2.86 o 
   4  -5  10        2.66        2.78      3.57 o 
   5  -5  10       10.30        2.04      4.11 o 
   6  -5  10        0.02        3.53      4.86 o 
   7  -5  10       10.72        1.25      5.05 o 
  -6  -4  10       10.96       13.68      7.09 o 
  -5  -4  10        6.75       12.46      5.76 o 
  -4  -4  10        3.19       -2.08      3.92 o 
  -3  -4  10        8.59        9.87      4.43 o 
  -2  -4  10      838.11      856.73     25.98 o 
  -1  -4  10        0.16       -0.94      2.00 o 
   0  -4  10      810.60      748.51     13.99 o 
   1  -4  10      426.90      423.31     10.11 o 
   2  -4  10      595.48      592.23     17.87 o 
   3  -4  10        9.07        5.12      1.91 o 
   4  -4  10       26.51       29.60      4.04 o 
   5  -4  10       57.42       64.19      6.03 o 
   6  -4  10      149.47      176.40      9.67 o 
   7  -4  10       25.40       24.55      5.64 o 
  -7  -3  10        4.94        6.15      6.70 o 
  -6  -3  10       10.42        2.47      5.49 o 
  -5  -3  10        7.65        7.01      5.72 o 
  -4  -3  10       18.69       22.49      5.88 o 
  -3  -3  10      172.31      177.87     10.66 o 
  -2  -3  10        0.08       -0.67      2.04 o 
  -1  -3  10      356.35      374.02      7.37 o 
   0  -3  10     1235.71     1257.43     21.51 o 
   1  -3  10       36.72       38.70      2.42 o 
   2  -3  10       44.81       52.07      3.53 o 
   3  -3  10        2.96       -0.78      2.12 o 
   4  -3  10        8.92       12.58      4.04 o 
   5  -3  10       16.83       24.49      5.60 o 
   6  -3  10       48.13       55.41      5.17 o 
   7  -3  10       22.06       29.59      5.43 o 
  -7  -2  10        0.02       -4.86      4.55 o 
  -6  -2  10       40.27       18.03      6.78 o 
  -5  -2  10      116.07      116.00      6.27 o 
  -4  -2  10      292.13      305.53     14.85 o 
  -3  -2  10     2690.25     2545.10     57.21 o 
  -2  -2  10       13.86       18.65      3.84 o 
  -1  -2  10      825.95      790.77     12.45 o 
   0  -2  10      802.30      823.38     13.75 o 
   1  -2  10     3087.29     3179.46     62.62 o 
   2  -2  10       93.43       96.99      6.31 o 
   3  -2  10        7.01        2.98      2.31 o 
   4  -2  10      249.46      280.30     13.24 o 
   5  -2  10       80.63       77.31      8.42 o 
   6  -2  10        0.76       -0.27      3.53 o 
   7  -2  10       64.45       64.74      9.68 o 
  -7  -1  10       26.20       27.82      7.25 o 
  -6  -1  10       22.39       20.73      6.03 o 
  -5  -1  10       42.36       47.04      4.32 o 
  -4  -1  10       37.53       42.21      3.87 o 
  -3  -1  10      107.04       98.56      5.96 o 
  -2  -1  10      239.54      217.60      5.12 o 
  -1  -1  10       62.98       81.39      2.48 o 
   0  -1  10      761.20      755.44     10.59 o 
   1  -1  10      273.59      273.57      6.87 o 
   2  -1  10        5.85        3.60      2.21 o 
   3  -1  10      137.04      163.03      5.84 o 
   4  -1  10       20.89       29.78      5.17 o 
   5  -1  10       26.43       32.17      6.27 o 
   6  -1  10        4.48        1.56      2.64 o 
   7  -1  10       58.17       61.69      6.56 o 
  -8   0  10       20.64       13.95      5.92 o 
  -7   0  10        3.10        4.27      4.55 o 
  -6   0  10        5.83       13.09      5.29 o 
  -5   0  10       17.47       18.85      3.13 o 
  -4   0  10      611.16      580.48      9.92 o 
  -3   0  10     1400.87     1399.27     18.37 o 
  -2   0  10     2295.96     2243.97     26.74 o 
  -1   0  10      635.95      564.71      8.45 o 
   0   0  10     5575.93     5633.81    121.22 o 
   1   0  10      642.05      703.31     13.10 o 
   2   0  10      205.42      223.09      6.39 o 
   3   0  10      657.57      618.10     10.01 o 
   4   0  10       55.54       58.99      4.34 o 
   5   0  10       18.15       17.12      3.26 o 
   6   0  10      346.20      291.57     10.64 o 
   7   0  10       68.63       70.35      6.69 o 
  -8   1  10        0.02        6.43      4.94 o 
  -7   1  10        2.67        1.96      4.11 o 
  -6   1  10       15.42       13.95      4.86 o 
  -5   1  10       24.02       21.85      2.55 o 
  -4   1  10       32.18       26.22      2.43 o 
  -3   1  10      156.21      154.98      4.48 o 
  -2   1  10       23.64       17.30      1.69 o 
  -1   1  10      336.97      363.51      8.40 o 
   0   1  10       70.38       86.75      3.92 o 
   1   1  10      661.75      634.53     12.64 o 
   2   1  10      194.96      189.51      4.45 o 
   3   1  10       20.14       21.31      2.53 o 
   4   1  10      215.49      213.77      7.62 o 
   5   1  10      164.73      170.29     19.40 o 
   6   1  10       25.76       27.84      4.66 o 
   7   1  10      325.70      338.56     19.24 o 
  -8   2  10      202.19      172.85     13.95 o 
  -7   2  10        1.71        0.98      3.72 o 
  -6   2  10      347.12      344.97     10.98 o 
  -5   2  10        3.63        2.20      1.69 o 
  -4   2  10      898.03      945.76     18.09 o 
  -3   2  10      249.13      246.54      7.82 o 
  -2   2  10      563.31      570.99      9.37 o 
  -1   2  10       56.81       47.07      6.17 o 
   0   2  10        9.87        4.70      1.69 o 
   1   2  10        0.06        0.56      1.40 o 
   2   2  10        3.30        1.89      1.09 o 
   3   2  10      268.98      279.86      8.08 o 
   4   2  10       16.26       13.95      4.86 o 
   5   2  10      230.86      212.43     13.60 o 
   6   2  10      159.24      157.25     13.24 o 
   7   2  10        0.05        8.93      6.11 o 
  -8   3  10       17.35       14.11      6.31 o 
  -7   3  10        0.60       -0.36      2.67 o 
  -6   3  10        1.60        2.14      2.38 o 
  -5   3  10       83.04       81.22      4.35 o 
  -4   3  10      200.78      197.44      6.00 o 
  -3   3  10        2.83        0.59      1.77 o 
  -2   3  10     1513.81     1514.55     26.17 o 
  -1   3  10      599.77      637.40     17.14 o 
   0   3  10       26.57       31.64      6.52 o 
   1   3  10       51.44       50.43      6.03 o 
   2   3  10      314.32      348.87     15.32 o 
   3   3  10       53.09       64.58      7.92 o 
   4   3  10        6.65        5.56      4.51 o 
   5   3  10        1.63       -1.80      4.31 o 
   6   3  10      117.42       87.42     11.60 o 
  -7   4  10       10.24        6.11      4.35 o 
  -6   4  10       69.72       78.26      8.82 o 
  -5   4  10      138.05      117.13      9.60 o 
  -4   4  10       31.78       32.48      5.76 o 
  -3   4  10       29.84       28.41      5.37 o 
  -2   4  10      107.21      117.79      8.78 o 
  -1   4  10       18.96       16.18      4.23 o 
   0   4  10        5.14        3.33      3.02 o 
   1   4  10       34.12       40.56      6.31 o 
   2   4  10        0.11       -3.84      2.82 o 
   3   4  10        6.09        2.51      4.11 o 
   4   4  10       54.87       71.08      9.52 o 
   5   4  10       10.97       27.19      7.45 o 
   6   4  10        1.40        4.51      6.54 o 
  -7   5  10        5.09        0.86      5.02 o 
  -6   5  10       78.41       79.20      9.56 o 
  -5   5  10       73.13       58.70      8.07 o 
  -4   5  10        7.88       10.70      4.78 o 
  -3   5  10       74.81       74.30      8.46 o 
  -2   5  10       38.40       23.94      5.60 o 
  -1   5  10        5.00        2.04      3.02 o 
   0   5  10        0.99        0.86      3.49 o 
   1   5  10      155.68      159.13     11.40 o 
   2   5  10       37.82       20.38      6.27 o 
   3   5  10        5.33        2.51      4.27 o 
   4   5  10       28.96       15.83      6.62 o 
   5   5  10       14.18       16.34      7.09 o 
  -6   6  10       10.05        6.31      5.09 o 
  -5   6  10       14.30       11.25      5.21 o 
  -4   6  10        1.36        2.90      4.27 o 
  -3   6  10       63.56       64.70      8.89 o 
  -2   6  10        2.41        8.58      4.78 o 
  -1   6  10      148.85      159.68     11.83 o 
   0   6  10       22.99       25.94      6.47 o 
   1   6  10        0.42        4.43      4.43 o 
   2   6  10        2.44        4.19      4.58 o 
   3   6  10        7.84        0.35      5.13 o 
   4   6  10        0.98        1.61      5.68 o 
  -5   7  10        3.71        3.53      5.13 o 
  -4   7  10        7.07        6.00      5.17 o 
  -3   7  10       11.37       15.20      5.96 o 
  -2   7  10        3.71       -3.06      4.11 o 
  -1   7  10        3.82       -4.19      4.08 o 
   0   7  10       40.60       40.36      8.35 o 
   1   7  10        2.60       10.07      5.60 o 
   2   7  10        7.71        5.33      6.27 o 
  -3   8  10       13.73       10.27      6.66 o 
  -2   8  10       19.84       26.49      7.99 o 
  -1   8  10       15.69       12.85      6.23 o 
   0   8  10        0.64        2.00      5.33 o 
  -2  -8  11       16.53       25.24      7.64 o 
  -1  -8  11        8.78        5.72      5.33 o 
   0  -8  11        7.69        9.13      5.52 o 
   1  -8  11        1.44       -0.51      3.96 o 
   2  -8  11       18.15       18.93      6.27 o 
   3  -8  11       15.68        9.26      3.68 o 
   4  -8  11        0.90       -1.50      3.04 o 
  -3  -7  11      205.56      208.12     15.28 o 
  -2  -7  11       91.68       84.99     10.38 o 
  -1  -7  11       65.19       63.60      9.01 o 
   0  -7  11       24.13       17.36      5.45 o 
   1  -7  11        3.04        0.04      3.88 o 
   2  -7  11       13.47        7.83      3.10 o 
   3  -7  11       32.15       37.04      4.98 o 
   4  -7  11        4.94        2.90      4.11 o 
   5  -7  11        0.84        0.20      4.08 o 
  -5  -6  11       22.92       35.15      9.25 o 
  -4  -6  11       19.56       17.56      6.74 o 
  -3  -6  11       42.12       53.88      8.70 o 
  -2  -6  11       57.07       58.19      8.15 o 
  -1  -6  11       20.69       15.91      4.82 o 
   0  -6  11       49.05       59.05      7.60 o 
   1  -6  11       27.97       20.26      3.28 o 
   2  -6  11        3.46        1.29      2.34 o 
   3  -6  11        7.07        3.02      3.41 o 
   4  -6  11        7.22       10.46      4.43 o 
   5  -6  11       89.04       70.34      9.44 o 
   6  -6  11      100.39      126.41     12.97 o 
  -5  -5  11       11.12        5.92      6.31 o 
  -4  -5  11      112.30      100.20     10.81 o 
  -3  -5  11      176.59      172.81     12.19 o 
  -2  -5  11       30.46       33.39      6.03 o 
  -1  -5  11        0.74        4.55      3.17 o 
   0  -5  11        7.38        9.52      3.80 o 
   1  -5  11       10.61       12.25      2.49 o 
   2  -5  11        2.25        3.25      2.92 o 
   3  -5  11       43.32       34.88      5.68 o 
   4  -5  11      115.37      112.58      9.76 o 
   5  -5  11        3.41        5.21      4.39 o 
   6  -5  11      275.15      337.04     19.20 o 
   7  -5  11      106.92      130.45     14.30 o 
  -6  -4  11       28.47       25.43      8.23 o 
  -5  -4  11      115.90      136.87     13.17 o 
  -4  -4  11      116.78      120.14     10.81 o 
  -3  -4  11      201.06      204.28     12.23 o 
  -2  -4  11      317.60      317.95     14.34 o 
  -1  -4  11        3.37        2.86      2.35 o 
   0  -4  11        0.88        0.83      1.30 o 
   1  -4  11       87.01       98.12      4.58 o 
   2  -4  11      746.15      807.16     22.18 o 
   3  -4  11      201.14      225.05      7.84 o 
   4  -4  11       99.67      109.49      6.71 o 
   5  -4  11      786.31      921.99     36.48 o 
   6  -4  11      172.00      221.82     10.89 o 
   7  -4  11       21.71       26.85      5.75 o 
  -7  -3  11        2.35        1.25      5.96 o 
  -6  -3  11        3.58       -2.51      4.43 o 
  -5  -3  11      157.07      168.18     13.40 o 
  -4  -3  11      175.05      166.85     11.76 o 
  -3  -3  11      377.58      384.53     16.10 o 
  -2  -3  11      160.84      169.17      9.60 o 
  -1  -3  11       35.00       36.17      4.02 o 
   0  -3  11       68.48       66.12      3.16 o 
   1  -3  11      181.72      189.12      5.47 o 
   2  -3  11      115.04      123.83      7.41 o 
   3  -3  11        2.00        0.86      2.51 o 
   4  -3  11      652.10      670.33     22.77 o 
   5  -3  11      590.09      618.56     23.39 o 
   6  -3  11       12.74       12.23      5.25 o 
   7  -3  11        0.97       -0.11      3.71 o 
  -7  -2  11        2.19        5.84      5.21 o 
  -6  -2  11      103.64       90.21     10.62 o 
  -5  -2  11        0.32        2.63      2.65 o 
  -4  -2  11      148.86      170.58     11.48 o 
  -3  -2  11       24.68       24.61      5.09 o 
  -2  -2  11       11.87        9.25      3.10 o 
  -1  -2  11       15.07       20.95      2.29 o 
   0  -2  11      124.76      100.89      3.65 o 
   1  -2  11     1590.87     1667.80     25.64 o 
   2  -2  11      158.08      137.74      7.56 o 
   3  -2  11      118.33      110.15      5.15 o 
   4  -2  11      592.37      562.92     20.06 o 
   5  -2  11      112.36      128.88     10.50 o 
   6  -2  11        8.16        9.52      4.78 o 
   7  -2  11       20.04       12.19      6.03 o 
  -7  -1  11       29.80       11.13      5.52 o 
  -6  -1  11       38.21       46.86      8.07 o 
  -5  -1  11        3.23        2.35      2.49 o 
  -4  -1  11      134.45      138.75      6.18 o 
  -3  -1  11      115.29      118.74      5.41 o 
  -2  -1  11      682.64      662.29      9.55 o 
  -1  -1  11      404.26      387.60      6.68 o 
   0  -1  11     3045.99     3297.09     37.81 o 
   1  -1  11     1612.68     1695.44     26.44 o 
   2  -1  11      329.66      370.28      8.82 o 
   3  -1  11     1068.65      975.26     17.54 o 
   4  -1  11      676.57      640.43     21.71 o 
   5  -1  11        5.06        1.68      3.10 o 
   6  -1  11        8.81       11.29      5.02 o 
   7  -1  11        2.33        9.95      5.49 o 
  -8   0  11       21.55       31.43      7.56 o 
  -7   0  11        8.60       12.77      5.68 o 
  -6   0  11       17.75       28.61      6.31 o 
  -5   0  11       38.92       35.29      3.95 o 
  -4   0  11        6.40        5.53      1.56 o 
  -3   0  11      400.48      457.71      8.13 o 
  -2   0  11        2.04        5.02      1.32 o 
  -1   0  11       95.41       95.62      2.97 o 
   0   0  11     1809.24     1830.11     27.87 o 
   1   0  11     1254.05     1285.06     21.24 o 
   2   0  11     1264.04     1148.45     27.08 o 
   3   0  11      151.88      170.05      5.83 o 
   4   0  11        2.43        0.53      1.76 o 
   5   0  11       39.18       29.02      3.82 o 
   6   0  11       67.26       53.56      5.52 o 
   7   0  11        0.07        0.12      3.51 o 
  -8   1  11      140.91      126.77     12.50 o 
  -7   1  11        0.61        2.47      3.92 o 
  -6   1  11        4.92        3.64      4.00 o 
  -5   1  11       17.29       16.05      2.29 o 
  -4   1  11       20.80       33.27      2.68 o 
  -3   1  11      237.71      271.85      6.13 o 
  -2   1  11       34.68       38.01      2.31 o 
  -1   1  11      585.49      611.10     12.18 o 
   0   1  11       60.82       46.08      3.16 o 
   1   1  11     1119.90     1057.77     18.74 o 
   2   1  11     1417.51     1360.11     17.98 o 
   3   1  11      320.00      296.12      7.58 o 
   4   1  11       31.79       25.71      6.76 o 
   5   1  11      143.03      150.46     10.46 o 
   6   1  11       46.07       41.26      8.19 o 
   7   1  11       56.82       61.52     10.19 o 
  -8   2  11       52.45       49.88      9.01 o 
  -7   2  11       14.82        8.19      4.70 o 
  -6   2  11       74.13       69.04      5.36 o 
  -5   2  11        5.40        6.63      2.05 o 
  -4   2  11      119.94      127.83      7.43 o 
  -3   2  11      145.58      172.65      5.02 o 
  -2   2  11        9.26        7.55      2.14 o 
  -1   2  11       11.75       12.69      2.33 o 
   0   2  11        6.32        5.06      1.76 o 
   1   2  11     1244.58     1163.32     21.11 o 
   2   2  11      444.49      452.87     11.35 o 
   3   2  11        5.29        2.74      3.06 o 
   4   2  11        0.59       -1.68      3.13 o 
   5   2  11      401.35      410.34     19.63 o 
   6   2  11        1.98        3.72      4.74 o 
   7   2  11       27.01       43.65      9.25 o 
  -7   3  11       14.87       14.85      5.25 o 
  -6   3  11        5.44        6.85      4.62 o 
  -5   3  11      235.44      242.03      7.18 o 
  -4   3  11        2.44        3.20      1.70 o 
  -3   3  11       20.99       18.10      2.96 o 
  -2   3  11       47.70       56.57      4.38 o 
  -1   3  11      291.87      307.26      9.26 o 
   0   3  11      382.89      362.38     10.12 o 
   1   3  11      184.70      180.12      7.04 o 
   2   3  11       13.06       22.26      5.13 o 
   3   3  11      191.39      206.43     12.62 o 
   4   3  11       80.38       92.79     10.38 o 
   5   3  11        6.28        6.27      5.84 o 
   6   3  11        3.25        3.13      5.33 o 
  -7   4  11        4.44       -1.61      4.19 o 
  -6   4  11        0.25       -1.76      3.21 o 
  -5   4  11       42.03       43.93      6.82 o 
  -4   4  11      417.13      485.73     19.00 o 
  -3   4  11        0.72        2.15      2.12 o 
  -2   4  11       12.74       12.30      4.27 o 
  -1   4  11      215.82      210.43     11.48 o 
   0   4  11      202.48      201.22     11.32 o 
   1   4  11      203.94      181.27     11.40 o 
   2   4  11        2.05        7.01      3.92 o 
   3   4  11        0.85       -0.31      4.19 o 
   4   4  11        0.26        5.52      4.78 o 
   5   4  11       23.86       34.01      8.50 o 
  -7   5  11        0.07       -0.82      4.86 o 
  -6   5  11        0.84        0.82      4.39 o 
  -5   5  11       11.89        6.62      4.47 o 
  -4   5  11       15.90       14.30      4.90 o 
  -3   5  11        4.57        6.98      4.08 o 
  -2   5  11      151.83      143.34     10.50 o 
  -1   5  11       19.99       20.30      5.29 o 
   0   5  11       38.12       36.64      6.66 o 
   1   5  11        1.56        0.55      3.68 o 
   2   5  11      186.37      163.68     12.03 o 
   3   5  11        2.57        3.10      4.58 o 
   4   5  11       23.07       26.41      7.68 o 
   5   5  11        5.32        0.51      6.07 o 
  -6   6  11       25.33        7.13      5.45 o 
  -5   6  11       17.95       17.95      6.00 o 
  -4   6  11       20.26       31.19      6.94 o 
  -3   6  11        5.40        4.82      4.31 o 
  -2   6  11       30.90       40.75      7.37 o 
  -1   6  11        0.61        2.16      4.19 o 
   0   6  11       11.77       14.97      5.52 o 
   1   6  11        2.74        5.09      4.47 o 
   2   6  11       22.36       17.05      6.23 o 
   3   6  11       33.52       40.79      8.46 o 
  -5   7  11        4.81       -1.02      4.58 o 
  -4   7  11        0.46        4.90      5.17 o 
  -3   7  11       65.52       80.06     10.97 o 
  -2   7  11       15.43       19.63      6.39 o 
  -1   7  11        5.30       13.32      5.84 o 
   0   7  11        7.07        0.78      4.58 o 
   1   7  11        0.31       -3.53      4.00 o 
   2   7  11        0.13       -5.09      4.74 o 
  -2   8  11        0.01       -1.33      5.64 o 
  -1   8  11       45.44       58.90     10.58 o 
  -1  -8  12        3.51       -5.52      4.04 o 
   0  -8  12       16.16       13.24      6.23 o 
   1  -8  12        4.44       -0.27      4.51 o 
   2  -8  12       31.47       43.65      8.42 o 
   3  -8  12       44.73       43.46      8.86 o 
   4  -8  12       13.44       14.96      4.25 o 
  -3  -7  12        3.44        4.70      5.84 o 
  -2  -7  12       86.17      111.05     11.56 o 
  -1  -7  12       52.13       55.99      8.74 o 
   0  -7  12       67.60       64.19      8.89 o 
   1  -7  12        4.02       -4.74      3.17 o 
   2  -7  12       46.78       67.71      9.25 o 
   3  -7  12       13.71       13.85      3.83 o 
   4  -7  12        1.50        0.90      3.68 o 
   5  -7  12        4.86        7.76      5.33 o 
  -4  -6  12        0.22        6.07      5.49 o 
  -3  -6  12       19.76       13.01      5.92 o 
  -2  -6  12        1.16        6.90      4.31 o 
  -1  -6  12      146.52      114.46     10.19 o 
   0  -6  12        3.39        0.55      3.41 o 
   1  -6  12       38.11       55.37      7.60 o 
   2  -6  12      167.91      168.12      8.62 o 
   3  -6  12        3.32       -1.10      2.94 o 
   4  -6  12        0.60        2.08      3.92 o 
   5  -6  12        7.50       17.59      6.31 o 
   6  -6  12      115.97      119.16     12.93 o 
  -5  -5  12       71.40       36.33      8.93 o 
  -4  -5  12       95.20       79.39      9.95 o 
  -3  -5  12      111.50      109.21     10.38 o 
  -2  -5  12        9.44       19.04      5.13 o 
  -1  -5  12        5.31        4.62      3.60 o 
   0  -5  12      182.00      157.25      9.99 o 
   1  -5  12      236.98      236.87      7.76 o 
   2  -5  12       14.21       13.94      2.88 o 
   3  -5  12        0.27       -3.37      2.35 o 
   4  -5  12      158.62      152.78     10.93 o 
   5  -5  12       99.92      127.24     11.76 o 
   6  -5  12       42.18       53.75     15.79 o 
   7  -5  12       43.72       44.40     10.19 o 
  -6  -4  12       10.21        7.25      6.62 o 
  -5  -4  12        7.62        2.19      5.37 o 
  -4  -4  12        0.02        4.78      4.90 o 
  -3  -4  12        0.10        4.35      3.60 o 
  -2  -4  12      183.97      172.03     10.42 o 
  -1  -4  12        4.89       -0.78      2.00 o 
   0  -4  12      329.62      310.66      7.88 o 
   1  -4  12        0.31       -0.88      1.35 o 
   2  -4  12        7.72       11.26      2.29 o 
   3  -4  12       82.18       93.30      8.19 o 
   4  -4  12      219.26      257.48     10.38 o 
   5  -4  12        4.19        8.48      3.62 o 
   6  -4  12       39.20       34.42      7.60 o 
   7  -4  12       41.05       50.62      7.40 o 
  -7  -3  12        0.02        6.23      6.74 o 
  -6  -3  12       19.71       17.01      7.33 o 
  -5  -3  12      399.51      380.88     19.36 o 
  -4  -3  12      140.56      134.01     11.01 o 
  -3  -3  12      334.03      340.13     15.20 o 
  -2  -3  12       38.52       27.82      4.82 o 
  -1  -3  12      351.93      349.38     13.40 o 
   0  -3  12     1081.87     1052.10     17.52 o 
   1  -3  12      133.31      166.62      8.04 o 
   2  -3  12      113.05      123.12      7.52 o 
   3  -3  12       43.52       32.96      5.33 o 
   4  -3  12      105.67      127.59      9.99 o 
   5  -3  12        0.97        2.04      3.64 o 
   6  -3  12       14.56        7.76      4.98 o 
   7  -3  12       23.94       33.40      4.86 o 
  -7  -2  12       26.03       22.53      7.48 o 
  -6  -2  12       18.38       32.09      8.19 o 
  -5  -2  12       99.02       88.46      6.10 o 
  -4  -2  12      182.92      167.05     11.44 o 
  -3  -2  12      197.55      181.78     10.54 o 
  -2  -2  12      425.74      412.14     14.81 o 
  -1  -2  12     1570.89     1560.44     35.78 o 
   0  -2  12     1439.13     1491.32     22.86 o 
   1  -2  12      129.38      150.71      5.08 o 
   2  -2  12      105.23      113.80      7.01 o 
   3  -2  12        2.98        3.61      2.17 o 
   4  -2  12       14.82       10.35      3.80 o 
   5  -2  12        8.14       11.40      4.47 o 
   6  -2  12       20.71       18.22      5.84 o 
   7  -2  12        3.70       -1.33      4.58 o 
  -7  -1  12        4.48       12.30      5.92 o 
  -6  -1  12       72.90       65.83      8.97 o 
  -5  -1  12      149.08      155.90      7.15 o 
  -4  -1  12       43.35       42.81      5.21 o 
  -3  -1  12       42.38       33.18      3.50 o 
  -2  -1  12      250.41      269.51      5.15 o 
  -1  -1  12       15.61       12.09      2.42 o 
   0  -1  12      230.12      258.40      5.36 o 
   1  -1  12     4984.06     5212.36     60.51 o 
   2  -1  12      186.30      213.20      8.31 o 
   3  -1  12        1.75        4.22      1.88 o 
   4  -1  12       14.23       13.13      4.11 o 
   5  -1  12       13.00        8.03      4.00 o 
   6  -1  12       32.64       28.76      6.70 o 
   7  -1  12       24.58       27.51      7.29 o 
  -7   0  12        3.68        1.92      4.08 o 
  -6   0  12       16.93       25.16      6.07 o 
  -5   0  12        4.55        2.36      3.43 o 
  -4   0  12       71.79       79.56      4.92 o 
  -3   0  12      111.73      114.23      3.78 o 
  -2   0  12     1838.64     1666.40     21.03 o 
  -1   0  12     1099.77     1161.56     15.36 o 
   0   0  12      145.46      158.96      5.34 o 
   1   0  12      774.39      859.30     15.90 o 
   2   0  12      196.43      209.08      6.73 o 
   3   0  12        5.76        6.49      1.99 o 
   4   0  12       55.70       59.96      7.29 o 
   5   0  12       76.40       78.31      5.74 o 
   6   0  12       38.80       49.31      7.17 o 
   7   0  12        5.36        8.31      5.33 o 
  -8   1  12      116.81       96.91     11.48 o 
  -7   1  12       23.82       24.37      6.62 o 
  -6   1  12        2.53        1.65      3.76 o 
  -5   1  12       13.45        6.28      6.35 o 
  -4   1  12        2.32        0.54      1.46 o 
  -3   1  12      435.55      404.82      7.88 o 
  -2   1  12      976.66     1001.82     15.20 o 
  -1   1  12        8.57       16.07      2.36 o 
   0   1  12      385.54      396.85     17.84 o 
   1   1  12      201.61      205.71      7.70 o 
   2   1  12       14.43       19.24      2.73 o 
   3   1  12       71.50       80.03      4.74 o 
   4   1  12        4.34        1.06      3.17 o 
   5   1  12      265.24      286.25     15.99 o 
   6   1  12        1.07       -5.47      3.64 o 
   7   1  12        0.29       -3.21      5.17 o 
  -8   2  12       13.31       13.75      5.76 o 
  -7   2  12       30.06       48.75      7.92 o 
  -6   2  12        0.76        2.74      3.49 o 
  -5   2  12       21.93       22.38      2.78 o 
  -4   2  12      241.20      236.63      8.30 o 
  -3   2  12       74.09       67.53      4.29 o 
  -2   2  12      152.99      152.13      4.27 o 
  -1   2  12       29.66       53.39      4.96 o 
   0   2  12      789.89      783.24     16.07 o 
   1   2  12        0.25       -0.07      1.61 o 
   2   2  12        5.59        2.41      1.93 o 
   3   2  12      481.43      449.52     18.53 o 
   4   2  12      101.22      105.06     10.38 o 
   5   2  12     1303.99     1308.91     39.89 o 
   6   2  12        8.60        5.84      5.41 o 
  -7   3  12       19.64       31.07      6.62 o 
  -6   3  12        6.87        6.06      3.17 o 
  -5   3  12       24.93       26.18      3.08 o 
  -4   3  12      133.45      145.78      5.30 o 
  -3   3  12        8.63        9.99      3.06 o 
  -2   3  12       59.41       49.25      4.21 o 
  -1   3  12        5.79        1.18      1.92 o 
   0   3  12       43.54       33.49      3.71 o 
   1   3  12       53.39       45.05      4.24 o 
   2   3  12        4.91        1.92      3.17 o 
   3   3  12        2.60       -1.53      3.13 o 
   4   3  12       51.68       51.72      8.58 o 
   5   3  12       86.89      100.79     11.76 o 
   6   3  12        4.52       -3.13      4.82 o 
  -7   4  12        0.05       -5.05      3.92 o 
  -6   4  12       22.88       15.87      5.17 o 
  -5   4  12      124.70      139.07     10.78 o 
  -4   4  12      260.31      270.20      9.82 o 
  -3   4  12        5.76        8.64      4.70 o 
  -2   4  12      112.97      114.82      6.48 o 
  -1   4  12        4.36        1.10      3.02 o 
   0   4  12        0.09        0.78      2.90 o 
   1   4  12       39.46       39.93      6.66 o 
   2   4  12        1.67       -0.39      3.37 o 
   3   4  12        0.04        3.25      4.78 o 
   4   4  12      487.12      457.44     21.86 o 
   5   4  12        0.18        0.04      5.13 o 
  -7   5  12        7.93        1.02      4.78 o 
  -6   5  12        2.24       -1.96      3.80 o 
  -5   5  12        0.04        0.00      4.04 o 
  -4   5  12        2.53       -2.43      3.02 o 
  -3   5  12        0.48        1.65      3.45 o 
  -2   5  12        0.32        2.04      3.33 o 
  -1   5  12        1.49       -1.84      3.13 o 
   0   5  12        1.05        0.35      3.45 o 
   1   5  12       15.72       16.14      5.68 o 
   2   5  12       12.34        7.05      4.86 o 
   3   5  12       33.48       26.33      6.90 o 
   4   5  12        9.47       11.44      6.39 o 
  -6   6  12       12.63       18.57      6.66 o 
  -5   6  12        5.37        7.88      4.94 o 
  -4   6  12        0.60       -0.43      3.53 o 
  -3   6  12        0.01        5.02      4.74 o 
  -2   6  12       52.48       31.54      6.98 o 
  -1   6  12        4.03        4.78      4.66 o 
   0   6  12      413.17      412.77     19.79 o 
   1   6  12        2.16        3.06      4.55 o 
   2   6  12       32.58       25.47      7.33 o 
   3   6  12       55.23       84.09     11.17 o 
  -5   7  12        0.03        0.78      4.90 o 
  -4   7  12       13.10        1.76      4.58 o 
  -3   7  12        3.09       -0.31      4.39 o 
  -2   7  12       11.12        9.13      6.11 o 
  -1   7  12        0.12        4.66      4.86 o 
   0   7  12        5.49        5.88      5.37 o 
   1   7  12        0.29        5.17      5.25 o 
   2   7  12        5.44       -4.90      5.25 o 
  -1  -8  13       10.21        5.84      5.52 o 
   0  -8  13       29.23       34.64      8.03 o 
   1  -8  13       47.09       42.20      8.54 o 
   2  -8  13        0.14       -5.60      4.00 o 
   3  -8  13        6.41        5.02      5.33 o 
  -3  -7  13       29.01       23.39      7.72 o 
  -2  -7  13        0.16       -2.19      4.31 o 
  -1  -7  13        0.56        3.13      4.08 o 
   1  -7  13        5.07        1.80      3.92 o 
   2  -7  13       19.15       26.37      6.70 o 
   3  -7  13        0.40       -0.74      2.51 o 
   4  -7  13        0.42       -3.68      3.80 o 
   5  -7  13        5.85        5.25      5.09 o 
  -4  -6  13       34.07       28.14      7.64 o 
  -3  -6  13       52.02       47.77      8.50 o 
  -2  -6  13       35.43       34.88      6.82 o 
  -1  -6  13        0.01        3.96      4.23 o 
   0  -6  13      328.46      300.44     15.52 o 
   1  -6  13        3.59        5.88      3.76 o 
   2  -6  13       14.85        9.61      3.00 o 
   3  -6  13        5.34        1.45      2.53 o 
   4  -6  13        4.47        4.82      4.00 o 
   5  -6  13      153.32      167.24     13.48 o 
   6  -6  13       54.96       55.68     10.27 o 
  -5  -5  13       11.44       11.17      6.58 o 
  -4  -5  13      394.53      324.14     17.75 o 
  -3  -5  13       24.18       16.93      5.84 o 
  -2  -5  13        7.80        3.25      3.49 o 
  -1  -5  13      431.56      412.34     17.40 o 
   0  -5  13      223.16      230.76     12.46 o 
   1  -5  13       18.09       15.96      2.72 o 
   2  -5  13       11.85        9.36      2.52 o 
   3  -5  13       33.49       28.57      5.45 o 
   4  -5  13       12.61       22.96      5.76 o 
   5  -5  13      100.34      122.92      8.38 o 
   6  -5  13       43.48       43.87      6.49 o 
  -6  -4  13        0.01        0.00      6.07 o 
  -5  -4  13       36.74       42.99      8.97 o 
  -4  -4  13      102.74       88.83     10.07 o 
  -3  -4  13       36.07       27.51      5.92 o 
  -2  -4  13      390.08      378.02     16.14 o 
  -1  -4  13      315.86      288.33     13.21 o 
   0  -4  13      553.33      517.15     10.97 o 
   1  -4  13      124.17      130.03      5.27 o 
   2  -4  13      297.50      284.34     15.66 o 
   3  -4  13      160.89      160.79     10.66 o 
   4  -4  13     1514.14     1748.71     31.86 o 
   5  -4  13      151.74      182.63      9.41 o 
   6  -4  13        0.94        1.19      3.68 o 
   7  -4  13       33.28       40.92      7.28 o 
  -6  -3  13        7.00       12.54      6.82 o 
  -5  -3  13      523.96      432.28     20.42 o 
  -4  -3  13        3.39        4.94      4.82 o 
  -3  -3  13      110.97       99.26      8.54 o 
  -2  -3  13      195.12      189.23     10.42 o 
  -1  -3  13      104.63       94.95      6.94 o 
   0  -3  13      118.74      112.65      3.46 o 
   1  -3  13      105.39      135.13      6.52 o 
   2  -3  13      318.72      304.28     12.34 o 
   3  -3  13      191.98      218.77     11.44 o 
   4  -3  13      118.83      105.33      9.17 o 
   5  -3  13       25.71       25.78      6.27 o 
   6  -3  13        9.62        4.58      4.31 o 
   7  -3  13        2.59        0.94      4.82 o 
  -7  -2  13       24.05       16.42      7.09 o 
  -6  -2  13       62.19       59.60      9.84 o 
  -5  -2  13      474.52      484.64     13.76 o 
  -4  -2  13       17.65       16.99      3.50 o 
  -3  -2  13      592.89      573.35     19.79 o 
  -2  -2  13      519.34      515.35     17.16 o 
  -1  -2  13       58.50       77.61      2.86 o 
   0  -2  13       32.39       37.90      2.59 o 
   1  -2  13       27.68       29.47      2.63 o 
   2  -2  13      124.09      132.40      5.35 o 
   3  -2  13     1256.55     1237.76     21.98 o 
   4  -2  13      211.86      204.16     11.87 o 
   5  -2  13      134.06      110.70      9.99 o 
   6  -2  13       42.82       41.42      7.99 o 
   7  -2  13       38.20       28.29      7.68 o 
  -7  -1  13        0.32       -1.96      4.23 o 
  -6  -1  13      278.50      248.48     15.16 o 
  -5  -1  13       35.49       34.95      4.40 o 
  -4  -1  13      103.49      109.43      6.01 o 
  -3  -1  13        0.24       -0.33      1.88 o 
  -2  -1  13       39.64       47.32      2.19 o 
  -1  -1  13      393.26      463.45     11.33 o 
   0  -1  13      677.66      766.03     11.36 o 
   1  -1  13      221.09      191.33      5.89 o 
   2  -1  13      740.96      733.05     14.61 o 
   3  -1  13       88.29       75.86      4.31 o 
   4  -1  13      468.33      446.00     18.02 o 
   5  -1  13      101.54      103.33      9.87 o 
   6  -1  13        6.55        8.27      4.78 o 
   7  -1  13        1.82       -0.12      4.82 o 
  -7   0  13       17.29       17.87      5.84 o 
  -6   0  13       46.90       43.89      7.41 o 
  -5   0  13        0.01       -4.03      4.08 o 
  -4   0  13      980.33      969.65     19.19 o 
  -3   0  13      355.25      389.99      7.69 o 
  -2   0  13       26.01       31.18      2.48 o 
  -1   0  13      713.94      807.54     11.76 o 
   0   0  13     3695.23     4176.48     47.38 o 
   1   0  13     1509.65     1617.15     20.52 o 
   2   0  13      104.04       88.51      4.71 o 
   3   0  13      209.38      209.45      7.04 o 
   4   0  13       40.53       43.73      6.82 o 
   5   0  13      124.69       99.69      9.91 o 
   6   0  13        1.07       -4.55      3.72 o 
   7   0  13        8.60        6.50      5.68 o 
  -7   1  13        1.18       -1.61      3.53 o 
  -6   1  13        0.42        4.39      4.08 o 
  -5   1  13       21.40       22.03      5.80 o 
  -4   1  13      101.95      103.19      4.27 o 
  -3   1  13        0.69       -0.79      1.21 o 
  -2   1  13        8.19        8.03      1.56 o 
  -1   1  13      466.32      431.33     13.40 o 
   0   1  13      605.25      630.72     13.27 o 
   1   1  13      136.59      124.69      5.39 o 
   2   1  13      287.60      282.40     14.11 o 
   3   1  13        9.89       12.78      4.84 o 
   4   1  13       43.11       51.14      7.72 o 
   5   1  13      609.71      625.34     24.84 o 
   6   1  13       27.24       15.95      6.03 o 
   7   1  13        5.28        1.18      4.98 o 
  -7   2  13        1.48        0.24      3.80 o 
  -6   2  13        1.50        1.25      3.45 o 
  -5   2  13       45.76       47.39      3.59 o 
  -4   2  13        5.97        5.94      1.83 o 
  -3   2  13      119.56      120.66      7.89 o 
  -2   2  13       15.95       21.53      3.68 o 
  -1   2  13      631.05      662.66     14.30 o 
   0   2  13      304.19      277.85      9.39 o 
   1   2  13      500.87      546.66     12.98 o 
   2   2  13       99.49      103.75      5.68 o 
   3   2  13       72.22       76.57      8.66 o 
   4   2  13      137.27      134.99     11.79 o 
   5   2  13        0.37        3.41      4.98 o 
   6   2  13        0.40       -1.68      4.47 o 
  -7   3  13        0.00        1.80      4.00 o 
  -6   3  13       41.84       47.33      5.15 o 
  -5   3  13        2.67        0.14      1.84 o 
  -4   3  13      293.90      283.54      7.53 o 
  -3   3  13      229.39      244.68     17.44 o 
  -2   3  13       70.39       73.69      5.08 o 
  -1   3  13      604.01      598.69     14.24 o 
   0   3  13      125.19      137.58      6.41 o 
   1   3  13       69.31       68.73     10.13 o 
   2   3  13      205.57      220.58     12.70 o 
   3   3  13        2.03        6.19      4.15 o 
   4   3  13      206.09      215.52     14.69 o 
   5   3  13        4.05        8.66      5.76 o 
   6   3  13        0.01       -2.90      5.52 o 
  -6   4  13        8.00        7.95      4.78 o 
  -5   4  13       46.43       47.41      7.97 o 
  -4   4  13        8.54       11.12      3.28 o 
  -3   4  13        8.46        5.19      4.15 o 
  -2   4  13       37.61       33.75      4.18 o 
  -1   4  13       37.76       46.87      4.79 o 
   0   4  13      169.99      153.57     10.50 o 
   1   4  13        7.27        5.80      3.80 o 
   2   4  13      214.05      210.31     13.52 o 
   3   4  13        3.88        2.74      4.04 o 
   4   4  13        5.80        0.82      4.70 o 
   5   4  13       16.37       18.30      7.37 o 
  -6   5  13       64.83       55.72      9.05 o 
  -5   5  13       13.62        8.58      4.74 o 
  -4   5  13        2.29        0.20      3.88 o 
  -3   5  13       33.51       43.96      7.45 o 
  -2   5  13        2.45        2.78      3.45 o 
  -1   5  13       27.74       22.61      5.72 o 
   0   5  13        0.01        0.20      3.25 o 
   1   5  13       20.48       23.24      6.03 o 
   2   5  13       28.06       37.77      7.56 o 
   3   5  13       33.08       42.28      8.62 o 
   4   5  13        2.15        2.27      6.00 o 
  -6   6  13        7.69       11.01      6.19 o 
  -5   6  13        0.22        2.51      4.82 o 
  -4   6  13        1.12        2.70      4.08 o 
  -3   6  13       28.65       52.66      8.89 o 
  -2   6  13       10.11       11.99      5.64 o 
  -1   6  13       83.01       93.30     10.46 o 
   0   6  13        0.04        2.08      4.43 o 
   1   6  13       18.74       13.24      6.00 o 
   2   6  13       25.49       17.09      6.78 o 
   3   6  13        3.36        6.50      6.07 o 
  -4   7  13        0.37       -5.33      3.96 o 
  -3   7  13        0.04        1.84      5.25 o 
  -2   7  13       27.56       31.94      8.19 o 
  -1   7  13        0.85       -1.45      4.78 o 
   0   7  13        7.25        7.64      5.76 o 
   1   7  13        9.83        7.29      5.84 o 
  -1  -8  14        1.10       -3.49      3.88 o 
   0  -8  14       26.39       16.42      6.74 o 
   1  -8  14       52.33       49.69      9.40 o 
   2  -8  14        5.93        4.94      5.37 o 
   3  -8  14        5.21        8.11      6.11 o 
  -3  -7  14        0.12        2.12      5.45 o 
  -2  -7  14       14.13       26.10      7.25 o 
  -1  -7  14        6.28        2.78      4.66 o 
   1  -7  14      451.94      453.56     21.16 o 
   2  -7  14        8.43       20.49      6.31 o 
   3  -7  14        1.98        4.40      3.12 o 
   4  -7  14        9.63       10.74      5.13 o 
   5  -7  14        5.39       -0.04      4.74 o 
  -4  -6  14        0.61       -6.17      4.11 o 
  -3  -6  14        1.33       -4.19      4.00 o 
  -2  -6  14        6.90        7.99      4.86 o 
  -1  -6  14       49.85       53.02      7.95 o 
   0  -6  14       48.47       46.20      7.21 o 
   1  -6  14       54.19       68.58      8.39 o 
   2  -6  14        0.51       -0.15      2.24 o 
   3  -6  14       14.51       14.37      3.50 o 
   4  -6  14       92.95      116.66     10.27 o 
   5  -6  14        7.26        4.11      5.25 o 
   6  -6  14        2.60        5.80      6.19 o 
  -5  -5  14       19.70       10.38      6.31 o 
  -4  -5  14       27.96       34.76      7.76 o 
  -3  -5  14       26.56       12.89      5.41 o 
  -2  -5  14       35.81       53.53      7.56 o 
  -1  -5  14      119.65      160.15     10.78 o 
   0  -5  14      341.35      342.80     15.40 o 
   1  -5  14        0.07       -0.94      2.55 o 
   2  -5  14        3.71        0.87      2.16 o 
   3  -5  14       18.60       29.04      5.68 o 
   4  -5  14      149.55      156.37      7.79 o 
   5  -5  14       15.04        7.73      3.98 o 
   6  -5  14       23.39       22.19      5.31 o 
  -6  -4  14       79.72       71.05     11.60 o 
  -5  -4  14        0.02       -1.76      5.33 o 
  -4  -4  14        8.89        4.74      4.58 o 
  -3  -4  14        2.37        3.57      4.27 o 
  -2  -4  14       66.80       64.15      7.37 o 
  -1  -4  14      117.40      109.13      8.31 o 
   0  -4  14      598.20      589.29     19.87 o 
   1  -4  14       73.69       73.97      4.26 o 
   2  -4  14      177.07      176.04      5.42 o 
   3  -4  14      275.25      295.05      9.59 o 
   4  -4  14      275.19      303.13     15.34 o 
   5  -4  14      533.54      648.13     18.30 o 
   6  -4  14       44.85       52.31     14.62 o 
   7  -4  14        2.48        0.87      4.97 o 
  -6  -3  14       48.65       33.66      8.39 o 
  -5  -3  14        9.72       28.41      7.37 o 
  -4  -3  14      263.79      245.07     14.54 o 
  -3  -3  14        0.62       -1.84      3.21 o 
  -2  -3  14        5.34        3.02      3.10 o 
  -1  -3  14       35.55       46.28      5.45 o 
   0  -3  14       62.34       53.00      4.06 o 
   1  -3  14       32.12       32.18      3.47 o 
   2  -3  14      424.81      418.92     15.16 o 
   3  -3  14      185.69      192.79     10.97 o 
   4  -3  14       83.74       65.17      7.80 o 
   5  -3  14        0.20        2.94      4.15 o 
   6  -3  14        5.89        2.00      4.11 o 
   7  -3  14        8.35       19.71      6.78 o 
  -7  -2  14       32.83       42.08      8.89 o 
  -6  -2  14        0.10        4.74      5.02 o 
  -5  -2  14       43.03       45.70      5.13 o 
  -4  -2  14        3.16        3.30      4.68 o 
  -3  -2  14      243.31      247.38      8.71 o 
  -2  -2  14      267.02      306.32     12.73 o 
  -1  -2  14       25.92       20.18      2.33 o 
   0  -2  14       34.97       30.70      4.45 o 
   1  -2  14      944.16      992.87     17.46 o 
   2  -2  14      160.90      149.21      5.82 o 
   3  -2  14      714.23      697.64     27.41 o 
   4  -2  14     1013.45      997.67     30.13 o 
   5  -2  14        6.45        5.29      3.72 o 
   6  -2  14       97.99       87.62     10.62 o 
   7  -2  14       13.68       22.41      7.05 o 
  -7  -1  14        0.45        1.84      4.90 o 
  -6  -1  14       72.31       70.57      9.44 o 
  -5  -1  14      149.60      139.65      7.39 o 
  -4  -1  14       20.43       18.70      3.43 o 
  -3  -1  14       86.98      101.60      5.54 o 
  -2  -1  14       33.27       31.77      3.28 o 
  -1  -1  14        0.00        1.67      1.08 o 
   0  -1  14       62.50       70.10      4.40 o 
   1  -1  14       13.10       26.87      2.06 o 
   2  -1  14      415.83      407.06     15.39 o 
   3  -1  14      128.28      123.83      7.45 o 
   4  -1  14      107.03      103.57      9.13 o 
   5  -1  14        4.19        3.68      3.57 o 
   6  -1  14       14.22        7.88      4.86 o 
   7  -1  14       13.03       16.58      6.54 o 
  -7   0  14       16.56        7.13      5.09 o 
  -6   0  14       25.25       18.97      5.80 o 
  -5   0  14       12.40        8.92      3.21 o 
  -4   0  14       38.55       47.66      4.38 o 
  -3   0  14       20.92       16.89      1.96 o 
  -2   0  14      523.06      566.13      9.46 o 
  -1   0  14     2513.48     2703.08     32.21 o 
   0   0  14      991.04     1047.17     14.34 o 
   1   0  14      732.41      810.56     11.87 o 
   2   0  14      242.35      239.92      7.71 o 
   3   0  14      251.30      239.49      7.86 o 
   4   0  14        0.02       -0.35      2.90 o 
   5   0  14       94.35       79.90      9.44 o 
   6   0  14       12.77       13.83      5.64 o 
   7   0  14       24.89       24.84      7.45 o 
  -7   1  14        4.72       12.27      5.37 o 
  -6   1  14       70.03       65.09      8.31 o 
  -5   1  14       12.55       12.57      3.27 o 
  -4   1  14       13.47       14.92      2.69 o 
  -3   1  14       36.35       42.09      2.85 o 
  -2   1  14        8.89        3.80      1.87 o 
  -1   1  14     1878.76     1871.40     35.19 o 
   0   1  14      243.79      271.86     10.15 o 
   1   1  14       57.85       42.49      3.67 o 
   2   1  14       14.63       14.92      2.79 o 
   3   1  14      563.07      518.50     12.88 o 
   4   1  14        2.72       -3.41      3.72 o 
   5   1  14       73.59       60.54      9.21 o 
   6   1  14       20.76       21.16      7.25 o 
  -7   2  14        5.57        3.45      4.11 o 
  -6   2  14        7.30       10.66      4.27 o 
  -5   2  14        0.87        1.10      1.96 o 
  -4   2  14       18.40       23.05      3.79 o 
  -3   2  14      106.71      109.35      4.26 o 
  -2   2  14       62.33       55.48      4.22 o 
  -1   2  14      983.54     1005.00     19.29 o 
   0   2  14      936.70      864.72     17.47 o 
   1   2  14       92.37       98.35      5.55 o 
   2   2  14        9.87        6.95      4.66 o 
   3   2  14      943.77      952.89     26.61 o 
   4   2  14       22.11       30.25      7.21 o 
   5   2  14        4.00        7.21      5.33 o 
   6   2  14       26.87       20.65      7.37 o 
  -7   3  14        7.41       13.09      5.41 o 
  -6   3  14        1.93        8.46      4.43 o 
  -5   3  14        7.21        5.43      2.32 o 
  -4   3  14       68.11       78.55      4.51 o 
  -3   3  14        2.56        3.72      2.39 o 
  -2   3  14      461.48      487.20     12.78 o 
  -1   3  14       14.86       12.22      2.84 o 
   0   3  14        9.48       15.00      3.09 o 
   1   3  14       48.95       53.35      5.72 o 
   2   3  14       34.25       36.25      6.54 o 
   3   3  14      292.27      259.64     15.20 o 
   4   3  14       11.29        7.09      4.94 o 
   5   3  14       28.35       16.97      7.09 o 
  -6   4  14       46.17       46.83      8.03 o 
  -5   4  14        3.18        1.54      2.73 o 
  -4   4  14        8.68        9.39      3.31 o 
  -3   4  14       19.21       16.05      3.59 o 
  -2   4  14      141.55      140.63      7.20 o 
  -1   4  14      335.53      338.77     11.13 o 
   0   4  14       96.34      107.45      9.64 o 
   1   4  14        1.04        0.78      3.02 o 
   2   4  14       70.57       73.12      9.33 o 
   3   4  14       57.18       56.27      9.05 o 
   4   4  14        1.83        6.47      5.41 o 
   5   4  14       30.46       20.38      7.92 o 
  -6   5  14        9.65       13.91      5.96 o 
  -5   5  14        3.30        2.66      4.47 o 
  -4   5  14        0.59        4.11      4.04 o 
  -3   5  14       36.73       33.78      6.82 o 
  -2   5  14       21.75       25.59      6.23 o 
  -1   5  14        3.56       -1.14      3.21 o 
   0   5  14       21.95       16.18      5.09 o 
   1   5  14        1.18        1.88      4.39 o 
   2   5  14       28.88       24.14      6.74 o 
   3   5  14       29.04       31.15      8.11 o 
   4   5  14        7.90        6.94      6.58 o 
  -5   6  14        4.70        5.17      5.21 o 
  -4   6  14        4.20        7.37      5.09 o 
  -3   6  14        0.21       -1.06      4.31 o 
  -2   6  14       44.88       40.95      7.92 o 
  -1   6  14        8.08        4.90      4.66 o 
   0   6  14        1.82        1.61      4.51 o 
   1   6  14        0.09       -0.24      4.82 o 
   2   6  14        7.82        5.45      5.21 o 
   3   6  14        6.55        8.31      6.19 o 
  -4   7  14        7.98       19.79      7.33 o 
  -3   7  14        1.04        3.76      5.05 o 
  -2   7  14       29.10       22.38      7.37 o 
  -1   7  14        0.07       -4.43      4.35 o 
   0   7  14       13.69       11.01      6.15 o 
   1   7  14       10.61       13.28      6.86 o 
  -1  -8  15        1.54       -3.64      4.51 o 
   0  -8  15        9.81       10.19      5.92 o 
   1  -8  15       15.80       15.91      6.78 o 
   2  -8  15       12.01       18.06      6.78 o 
   3  -8  15        0.74        3.13      5.37 o 
  -3  -7  15        0.30       -5.47      3.64 o 
  -2  -7  15       11.76       18.42      6.66 o 
  -1  -7  15      100.84       97.93     11.01 o 
   0  -7  15       28.59       17.67      6.27 o 
   1  -7  15        5.25        3.25      4.90 o 
   2  -7  15        9.17        8.19      5.13 o 
   3  -7  15        2.74        5.68      5.21 o 
   4  -7  15        2.92        2.33      3.05 o 
  -4  -6  15        0.01       -4.62      4.51 o 
  -3  -6  15        0.00       -0.16      4.58 o 
  -2  -6  15       19.85       12.58      5.33 o 
  -1  -6  15       39.37       25.27      6.35 o 
   0  -6  15      318.70      347.85     17.16 o 
   1  -6  15       39.77       30.64      6.50 o 
   2  -6  15        6.21        2.74      4.35 o 
   3  -6  15        2.92        3.05      2.63 o 
   4  -6  15        0.33        0.71      3.57 o 
   5  -6  15       10.27       23.16      7.25 o 
  -5  -5  15        6.58        5.25      5.96 o 
  -4  -5  15        0.89        3.68      5.25 o 
  -3  -5  15       80.02      102.82     10.50 o 
  -2  -5  15      556.43      514.26     20.92 o 
  -1  -5  15      388.53      394.55     17.20 o 
   0  -5  15       15.52        8.35      3.92 o 
   1  -5  15        0.59        0.12      2.98 o 
   2  -5  15      202.51      200.96      7.78 o 
   3  -5  15      154.86      152.63     10.11 o 
   4  -5  15      159.93      164.56      8.05 o 
   5  -5  15      127.35      161.51      9.44 o 
   6  -5  15        4.88        5.09      5.23 o 
  -6  -4  15       19.21       19.91      8.27 o 
  -5  -4  15        5.35       11.25      6.62 o 
  -4  -4  15       32.15       31.78      7.45 o 
  -3  -4  15        0.12       -1.92      3.45 o 
  -2  -4  15       23.56       31.11      5.88 o 
  -1  -4  15      254.45      246.09     12.50 o 
   0  -4  15        4.10        0.00      2.78 o 
   1  -4  15       52.70       48.66      2.90 o 
   2  -4  15       27.99       31.91      2.91 o 
   3  -4  15      198.58      219.74      8.52 o 
   4  -4  15       16.03       13.06      3.80 o 
   5  -4  15      671.70      848.09     27.57 o 
   6  -4  15       25.23       35.70      6.52 o 
  -6  -3  15       43.92       33.62      8.54 o 
  -5  -3  15       55.89       60.72      6.12 o 
  -4  -3  15       74.25       84.76      9.56 o 
  -3  -3  15      119.38      115.21      9.33 o 
  -2  -3  15     1264.23     1122.04     31.11 o 
  -1  -3  15      261.08      268.66     11.99 o 
   0  -3  15      202.97      208.65      4.74 o 
   1  -3  15      136.59      124.46      5.21 o 
   2  -3  15      147.35      121.16      7.99 o 
   3  -3  15       71.09       70.34      7.29 o 
   4  -3  15       28.38       40.83      6.90 o 
   5  -3  15       49.81       47.33      7.72 o 
   6  -3  15       47.57       46.32      8.50 o 
   7  -3  15        1.86        0.31      5.25 o 
  -7  -2  15       38.37       31.74      8.46 o 
  -6  -2  15       12.21       15.79      6.74 o 
  -5  -2  15        5.98       10.15      8.29 o 
  -4  -2  15      113.64      115.19      6.74 o 
  -3  -2  15      367.93      355.33     10.75 o 
  -2  -2  15     1300.05     1285.16     23.63 o 
  -1  -2  15       24.62       31.15      4.31 o 
   0  -2  15      192.30      212.60      6.08 o 
   1  -2  15       67.21       74.68      3.30 o 
   2  -2  15      189.55      168.23      6.37 o 
   3  -2  15       75.57       70.81      4.58 o 
   4  -2  15      601.73      576.68     21.59 o 
   5  -2  15      355.45      349.38     17.36 o 
   6  -2  15       61.65       80.57     10.31 o 
   7  -2  15       24.39       22.45      7.68 o 
  -7  -1  15      104.70      109.05     12.03 o 
  -6  -1  15      292.23      290.49     16.38 o 
  -5  -1  15       38.29       44.33      5.06 o 
  -4  -1  15       42.75       37.50      5.80 o 
  -3  -1  15      294.34      297.99      9.49 o 
  -2  -1  15      447.26      428.37     10.81 o 
  -1  -1  15      813.98      821.08     12.33 o 
   0  -1  15      116.75      144.83      4.21 o 
   1  -1  15      654.78      657.14     10.69 o 
   2  -1  15       19.93       14.21      2.49 o 
   3  -1  15      318.92      294.25      8.80 o 
   4  -1  15       90.59       86.17      8.78 o 
   5  -1  15       95.88      100.75     10.15 o 
   6  -1  15       23.18       28.53      7.01 o 
   7  -1  15        5.51        8.86      6.11 o 
  -7   0  15       10.86       17.09      6.15 o 
  -6   0  15        0.33        5.60      4.70 o 
  -5   0  15        0.04       -3.52      3.53 o 
  -4   0  15      540.68      529.19     14.30 o 
  -3   0  15       73.27       64.85      4.53 o 
  -2   0  15      126.12      116.35      3.94 o 
  -1   0  15      340.49      412.00     15.57 o 
   0   0  15        4.37       10.78      3.29 o 
   1   0  15        3.71        4.04      1.82 o 
   2   0  15      292.00      294.34      8.87 o 
   3   0  15      530.45      517.90     12.63 o 
   4   0  15      471.42      468.96     19.87 o 
   5   0  15        4.74        3.57      4.11 o 
   6   0  15       33.59       17.09      6.15 o 
   7   0  15        0.44        1.53      5.84 o 
  -7   1  15       84.63       73.32      9.52 o 
  -6   1  15        7.35       19.40      5.52 o 
  -5   1  15      198.49      228.76      8.85 o 
  -4   1  15      220.99      243.01     11.25 o 
  -3   1  15      344.11      385.85      8.00 o 
  -2   1  15       81.38       88.17      3.58 o 
  -1   1  15      735.98      823.56     29.60 o 
   0   1  15      423.05      384.23     10.16 o 
   1   1  15       68.33       68.54      4.60 o 
   2   1  15       30.66       32.09      4.62 o 
   3   1  15      126.41      115.72     13.77 o 
   4   1  15       52.03       56.31      8.50 o 
   5   1  15        9.75        6.47      4.58 o 
   6   1  15        3.22        0.16      4.51 o 
  -7   2  15        8.86        5.76      4.58 o 
  -6   2  15       11.79       15.56      5.33 o 
  -5   2  15      145.30      146.08      7.16 o 
  -4   2  15       51.25       62.19      3.77 o 
  -3   2  15       10.87       12.62      2.09 o 
  -2   2  15      248.63      239.56      8.13 o 
  -1   2  15        0.12        3.41      2.09 o 
   0   2  15       48.57       58.63      4.50 o 
   1   2  15      283.98      274.22      9.05 o 
   2   2  15       22.83       25.23      3.59 o 
   3   2  15     2218.80     2218.70     37.63 o 
   4   2  15       26.18       17.52      6.00 o 
   5   2  15       57.16       60.78      9.91 o 
   6   2  15        0.71        6.00      5.92 o 
  -7   3  15        0.52        7.17      5.37 o 
  -6   3  15       73.63       89.70      9.25 o 
  -5   3  15       11.98       11.05      2.87 o 
  -4   3  15       19.45       18.31      4.66 o 
  -3   3  15       18.19       11.14      2.88 o 
  -2   3  15        7.31        5.20      2.40 o 
  -1   3  15      334.30      358.70     10.93 o 
   0   3  15        1.88        3.40      2.14 o 
   1   3  15        5.64        5.75      2.45 o 
   2   3  15       50.90       41.61      8.11 o 
   3   3  15      172.61      181.27     13.79 o 
   4   3  15       58.47       77.86     10.81 o 
   5   3  15       27.40       29.59      8.35 o 
  -6   4  15      112.65      113.68     10.81 o 
  -5   4  15       11.08       10.77      3.51 o 
  -4   4  15        1.05       -1.74      3.17 o 
  -3   4  15        2.60        3.15      2.67 o 
  -2   4  15       27.09       26.10      4.18 o 
  -1   4  15       19.67       24.21      6.41 o 
   0   4  15        6.78       -0.35      2.50 o 
   1   4  15       44.53       33.03      6.62 o 
   2   4  15      144.92      145.22     12.15 o 
   3   4  15        0.95       -0.31      4.23 o 
   4   4  15       25.43       41.26      9.01 o 
   5   4  15       15.44       18.97      8.07 o 
  -6   5  15        5.57       22.22      6.70 o 
  -5   5  15        3.71        2.82      4.78 o 
  -4   5  15        6.09        3.13      4.35 o 
  -3   5  15        3.46        4.98      4.23 o 
  -2   5  15       20.11       17.36      5.72 o 
  -1   5  15        7.15        5.80      3.92 o 
   0   5  15        2.48        6.43      4.11 o 
   1   5  15        1.93        1.41      4.15 o 
   2   5  15       31.62       29.98      7.25 o 
   3   5  15       13.39       17.24      6.66 o 
   4   5  15       28.62       17.83      7.76 o 
  -5   6  15        0.74        2.90      5.33 o 
  -4   6  15        9.90        1.57      4.62 o 
  -3   6  15       11.58        8.03      5.13 o 
  -2   6  15       49.15       49.57      8.78 o 
  -1   6  15        3.61        7.52      5.49 o 
   0   6  15       20.26       24.49      6.78 o 
   1   6  15        7.61       13.36      6.15 o 
   2   6  15       12.75       14.97      6.74 o 
  -3   7  15        1.82       -0.43      4.98 o 
  -2   7  15        0.00       -1.10      4.70 o 
  -1   7  15        3.49       -0.47      4.70 o 
   0   7  15        0.40        7.37      6.11 o 
   0  -8  16       15.11        9.48      6.27 o 
   1  -8  16        3.06        6.27      5.45 o 
   2  -8  16        5.63        1.29      4.58 o 
  -2  -7  16       46.72       50.55      9.09 o 
  -1  -7  16       47.62       37.54      8.19 o 
   0  -7  16       23.10       39.77      8.35 o 
   1  -7  16       58.20       51.61      8.97 o 
   2  -7  16        4.65        4.35      4.39 o 
   3  -7  16       69.32       68.30      9.64 o 
   4  -7  16       28.12       33.29      5.25 o 
  -4  -6  16        0.04       -6.35      4.23 o 
  -3  -6  16        0.55       -4.55      4.11 o 
  -2  -6  16      143.45      146.12     12.34 o 
  -1  -6  16        6.03        4.66      4.08 o 
   0  -6  16        9.39        5.52      4.43 o 
   1  -6  16        1.28       -4.64      3.10 o 
   2  -6  16       32.98       23.75      6.15 o 
   3  -6  16       82.17      102.85      6.84 o 
   4  -6  16       31.23       41.69      7.33 o 
   5  -6  16       14.18       11.87      5.84 o 
  -5  -5  16       25.63       29.23      8.82 o 
  -4  -5  16        0.10       -3.72      4.55 o 
  -3  -5  16       37.52       42.04      7.92 o 
  -2  -5  16        3.93        4.43      4.35 o 
  -1  -5  16      976.94     1072.79     32.37 o 
   0  -5  16      111.27      114.70      9.56 o 
   1  -5  16       96.98       87.35      8.42 o 
   2  -5  16        1.12       -0.72      2.19 o 
   3  -5  16      113.12      114.70      6.48 o 
   4  -5  16        5.78        4.40      3.01 o 
   5  -5  16      118.92      125.45      8.71 o 
   6  -5  16        7.29        3.97      4.26 o 
  -6  -4  16       21.14       27.35      8.82 o 
  -5  -4  16        0.71        2.94      6.00 o 
  -4  -4  16       14.73       16.50      6.15 o 
  -3  -4  16       83.54       69.75      8.58 o 
  -2  -4  16      336.98      310.70     15.01 o 
  -1  -4  16      110.09      106.66      8.70 o 
   0  -4  16       77.39       80.37      7.37 o 
   1  -4  16        7.82        4.50      1.56 o 
   2  -4  16     1285.39     1286.65     19.09 o 
   3  -4  16      369.46      402.35     11.90 o 
   4  -4  16       32.18       43.93      5.62 o 
   5  -4  16        0.84        3.04      3.61 o 
   6  -4  16        2.04        9.70      5.08 o 
  -6  -3  16        0.21       -1.06      5.37 o 
  -5  -3  16      138.09      126.96      8.02 o 
  -4  -3  16       81.09       81.70      9.37 o 
  -3  -3  16       45.78       37.97      6.50 o 
  -2  -3  16     1468.70     1479.01     38.28 o 
  -1  -3  16        0.80       -0.63      2.35 o 
   0  -3  16      165.57      160.82      9.05 o 
   1  -3  16     1083.10     1066.50     19.35 o 
   2  -3  16     1010.14      953.28     18.53 o 
   3  -3  16        0.06        0.38      2.04 o 
   4  -3  16      237.28      253.69     13.91 o 
   5  -3  16       18.84       24.18      6.11 o 
   6  -3  16       68.72       72.49     10.23 o 
  -7  -2  16      111.50      115.44     13.17 o 
  -6  -2  16       27.69       27.31      7.33 o 
  -5  -2  16        3.18        6.13      3.39 o 
  -4  -2  16      120.45      117.96      7.33 o 
  -3  -2  16        0.57        4.35      2.81 o 
  -2  -2  16      163.25      157.47     16.89 o 
  -1  -2  16      546.49      548.38     20.08 o 
   0  -2  16       33.31       33.30      2.42 o 
   1  -2  16      244.41      217.12      5.66 o 
   2  -2  16      171.66      176.19      7.46 o 
   3  -2  16      577.64      548.04     16.12 o 
   4  -2  16       13.99       12.03      4.39 o 
   5  -2  16        1.26        0.12      3.72 o 
   6  -2  16        0.93        4.15      4.98 o 
   7  -2  16        2.33        3.25      5.56 o 
  -7  -1  16       11.62        7.76      5.68 o 
  -6  -1  16      101.45       90.36     10.34 o 
  -5  -1  16       40.56       38.64      4.92 o 
  -4  -1  16        1.48       -0.71      2.41 o 
  -3  -1  16      184.63      177.67      7.51 o 
  -2  -1  16        4.84        6.42      2.40 o 
  -1  -1  16      159.05      161.84      4.60 o 
   0  -1  16      591.51      536.74     16.03 o 
   1  -1  16      572.36      610.68     10.32 o 
   2  -1  16       48.95       39.98      3.75 o 
   3  -1  16       54.58       45.77      4.11 o 
   4  -1  16        0.25        1.10      3.41 o 
   5  -1  16        0.55        3.13      3.76 o 
   6  -1  16        1.27        4.39      4.55 o 
  -7   0  16       18.34        6.94      5.17 o 
  -6   0  16       18.36       29.47      6.90 o 
  -5   0  16       46.59       50.66      6.11 o 
  -4   0  16      103.35      110.46      6.27 o 
  -3   0  16       31.19       43.96      4.18 o 
  -2   0  16      581.58      591.01     12.48 o 
  -1   0  16      441.36      423.79      8.46 o 
   0   0  16      133.90      127.94      6.13 o 
   1   0  16      168.08      142.69     10.85 o 
   2   0  16       94.67       87.28      5.24 o 
   3   0  16      952.59      932.67     19.04 o 
   4   0  16       71.13       78.49      9.05 o 
   5   0  16       43.92       43.49      7.84 o 
   6   0  16       31.94       28.45      7.45 o 
  -7   1  16       37.16       38.60      7.80 o 
  -6   1  16       71.69       82.88      9.25 o 
  -5   1  16       13.48       19.49      3.86 o 
  -4   1  16        0.07        0.27      2.31 o 
  -3   1  16      534.54      530.42      9.95 o 
  -2   1  16       81.85       67.08     14.15 o 
  -1   1  16      174.44      185.39      6.87 o 
   0   1  16       33.12       37.89      3.78 o 
   1   1  16      104.90       94.56      5.39 o 
   2   1  16        7.34       12.12      2.82 o 
   3   1  16      519.17      492.75     13.08 o 
   4   1  16        2.13        2.86      4.08 o 
   5   1  16       14.38       12.81      5.80 o 
   6   1  16       11.66       13.91      6.19 o 
  -7   2  16        0.90        2.08      4.31 o 
  -6   2  16        7.01        8.11      4.47 o 
  -5   2  16      117.49      119.20      6.62 o 
  -4   2  16       45.35       44.94      3.47 o 
  -3   2  16       41.74       52.86      4.46 o 
  -2   2  16      211.77      211.56      7.76 o 
  -1   2  16      648.00      660.31     15.07 o 
   0   2  16      183.84      181.12      7.31 o 
   1   2  16      162.23      144.02      6.77 o 
   2   2  16      772.58      779.98     17.75 o 
   3   2  16      266.59      261.92      9.63 o 
   4   2  16       18.01       20.18      6.70 o 
   5   2  16        5.05        1.33      4.98 o 
   6   2  16        2.35        6.39      6.15 o 
  -7   3  16       15.35       19.83      6.31 o 
  -6   3  16        0.03       10.93      4.74 o 
  -5   3  16        2.74        4.33      2.81 o 
  -4   3  16       24.10       22.79      3.89 o 
  -3   3  16      143.17      135.44      6.88 o 
  -2   3  16      176.77      175.91     10.54 o 
  -1   3  16       12.21        6.23      3.84 o 
   0   3  16        4.42        1.66      2.30 o 
   1   3  16      230.18      240.04      9.36 o 
   2   3  16      595.46      568.75     15.27 o 
   3   3  16       56.30       50.86      8.54 o 
   4   3  16        0.26       -2.51      4.78 o 
   5   3  16        4.41        6.90      6.27 o 
  -5   4  16        6.10        7.88      3.26 o 
  -4   4  16       17.45       20.20      5.62 o 
  -3   4  16       63.34       76.89      9.35 o 
  -2   4  16      355.88      362.57     11.91 o 
  -1   4  16        0.41        0.78      3.82 o 
   0   4  16       61.75       52.32      5.54 o 
   1   4  16        6.91       14.30      5.29 o 
   2   4  16       56.98       46.59      7.99 o 
   3   4  16        4.91        4.11      5.25 o 
   4   4  16       16.31        9.21      6.66 o 
  -6   5  16        4.37        2.35      4.78 o 
  -5   5  16        0.94       -0.43      3.92 o 
  -4   5  16        0.62       -0.59      4.08 o 
  -3   5  16       95.98       90.68      9.99 o 
  -2   5  16        8.31       12.77      5.09 o 
  -1   5  16       24.82       16.26      5.29 o 
   0   5  16        0.32       -0.55      3.68 o 
   1   5  16       70.07       62.89      9.33 o 
   2   5  16        5.85        0.94      4.51 o 
   3   5  16        6.67        1.02      5.09 o 
  -5   6  16        6.72        0.67      5.17 o 
  -4   6  16        1.26        4.35      5.21 o 
  -3   6  16      111.36      108.58     11.79 o 
  -2   6  16        5.94        9.21      5.56 o 
  -1   6  16       10.46        5.76      5.45 o 
   0   6  16       52.21       60.58      9.76 o 
   1   6  16       15.78       23.55      7.13 o 
   2   6  16        3.14       -2.51      4.74 o 
  -3   7  16        0.09       -1.49      5.02 o 
  -2   7  16        1.13        0.98      5.21 o 
  -1   7  16        8.54       13.40      6.62 o 
   0   7  16        0.10       -4.11      4.82 o 
  -2  -7  17        2.17        0.90      5.02 o 
  -1  -7  17      112.84       98.43     11.17 o 
   0  -7  17       40.23       31.94      7.41 o 
   1  -7  17        1.16       -0.35      4.27 o 
   2  -7  17        3.06        3.60      4.66 o 
   3  -7  17        0.25       -3.06      4.39 o 
   4  -7  17        0.79        4.19      5.09 o 
  -4  -6  17       11.42       15.52      6.62 o 
  -3  -6  17        7.81       -3.64      4.11 o 
  -2  -6  17        6.31        9.44      5.29 o 
  -1  -6  17      120.85      134.92     11.72 o 
   0  -6  17        3.98       -0.20      3.92 o 
   1  -6  17        0.05       -2.70      3.41 o 
   2  -6  17       81.67       84.52      9.40 o 
   3  -6  17        3.32       11.25      5.17 o 
   4  -6  17        0.93        0.16      4.19 o 
   5  -6  17        0.01       -1.14      4.74 o 
  -5  -5  17        1.50        6.15      6.62 o 
  -4  -5  17        3.37       13.05      6.74 o 
  -3  -5  17        0.03       -4.58      3.96 o 
  -2  -5  17      226.93      233.66     14.07 o 
  -1  -5  17      891.73      913.07     29.27 o 
   0  -5  17       32.89       23.75      5.68 o 
   1  -5  17      105.99       98.71      9.13 o 
   2  -5  17      107.16      127.98     10.38 o 
   3  -5  17       56.65       48.23      3.95 o 
   4  -5  17        1.24       -1.95      2.66 o 
   5  -5  17        0.02        0.98      3.61 o 
   6  -5  17        0.02       -3.45      4.12 o 
  -5  -4  17        5.83        8.39      6.86 o 
  -4  -4  17       24.65       39.03      8.23 o 
  -3  -4  17       77.78       78.33      9.05 o 
  -2  -4  17      219.29      210.94     12.26 o 
  -1  -4  17       25.69       32.13      5.80 o 
   0  -4  17      718.66      751.67     23.75 o 
   1  -4  17       31.80       38.01      6.00 o 
   2  -4  17     1132.47     1140.58     17.61 o 
   3  -4  17      573.52      623.59     27.27 o 
   4  -4  17       65.75       71.27      5.26 o 
   5  -4  17        0.02        3.43      3.25 o 
   6  -4  17       24.54       55.10     19.24 o 
  -6  -3  17       12.16        8.03      6.62 o 
  -5  -3  17       10.20        9.88      3.88 o 
  -4  -3  17      118.44      143.63      8.01 o 
  -3  -3  17      292.70      250.94     13.68 o 
  -2  -3  17       28.50       39.54      6.35 o 
  -1  -3  17      359.27      374.65     14.77 o 
   0  -3  17       47.99       35.42      5.21 o 
   1  -3  17      924.67      898.98     21.14 o 
   2  -3  17        0.00       -1.78      1.80 o 
   3  -3  17      124.09      104.76      5.68 o 
   4  -3  17       78.03       86.60      9.33 o 
   5  -3  17       17.83       22.81      6.39 o 
   6  -3  17        2.78        0.20      4.74 o 
  -6  -2  17        1.27        4.31      5.72 o 
  -5  -2  17       39.28       42.20      5.35 o 
  -4  -2  17       47.55       47.93     10.46 o 
  -3  -2  17       18.55       19.71      4.68 o 
  -2  -2  17       57.74       59.58      4.80 o 
  -1  -2  17      576.17      591.48     13.67 o 
   0  -2  17       13.21       21.15      3.38 o 
   1  -2  17      692.92      665.01     11.42 o 
   2  -2  17       11.44        9.25      1.97 o 
   3  -2  17       33.08       32.71      3.66 o 
   4  -2  17      990.18      911.27     29.31 o 
   5  -2  17       17.26       15.75      5.52 o 
   6  -2  17       70.89       95.38     11.36 o 
  -7  -1  17       14.58        9.09      6.23 o 
  -6  -1  17       19.54        9.64      5.52 o 
  -5  -1  17      224.99      243.45      9.93 o 
  -4  -1  17      274.13      283.20     11.99 o 
  -3  -1  17       45.15       44.36      4.44 o 
  -2  -1  17       36.79       40.93      3.86 o 
  -1  -1  17        0.93        0.03      1.27 o 
   0  -1  17      386.93      368.16      7.52 o 
   1  -1  17       39.48       40.08      2.82 o 
   2  -1  17       18.68       21.18      7.27 o 
   3  -1  17       21.93       26.32      3.64 o 
   4  -1  17        0.08        0.47      3.29 o 
   5  -1  17       60.34       73.51      9.64 o 
   6  -1  17       14.00        8.11      5.33 o 
  -7   0  17        0.82        0.74      4.35 o 
  -6   0  17        8.74       13.13      5.37 o 
  -5   0  17        2.71        4.44      3.05 o 
  -4   0  17      120.67      130.42      6.93 o 
  -3   0  17      229.86      240.92      8.47 o 
  -2   0  17       32.21       28.46      2.67 o 
  -1   0  17      120.38      120.94      5.33 o 
   0   0  17        1.35        2.53      1.84 o 
   1   0  17        7.98        2.85      1.97 o 
   2   0  17       13.72       11.96      4.90 o 
   3   0  17     1785.01     1709.77     30.08 o 
   4   0  17      147.68      160.27     11.83 o 
   5   0  17        2.11       -4.88      3.25 o 
   6   0  17       20.94       25.63      6.98 o 
  -7   1  17        2.39        5.17      4.70 o 
  -6   1  17      103.95      104.78      9.99 o 
  -5   1  17       17.87       20.96      3.83 o 
  -4   1  17       62.35       66.00      5.17 o 
  -3   1  17       50.49       52.06     10.96 o 
  -2   1  17      285.43      267.17      8.56 o 
  -1   1  17        6.86       12.58      2.78 o 
   0   1  17       44.67       50.92      4.25 o 
   1   1  17        0.01        2.77      3.80 o 
   2   1  17      281.90      287.23      9.56 o 
   3   1  17        0.91        3.75      2.58 o 
   4   1  17       39.30       17.01      5.68 o 
   5   1  17       18.80       25.31      6.98 o 
   6   1  17       26.84       21.71      7.25 o 
  -7   2  17        1.48        2.82      4.35 o 
  -6   2  17        4.20       17.44      5.29 o 
  -5   2  17       61.79       76.07      5.78 o 
  -4   2  17        0.21        0.63      3.96 o 
  -3   2  17       98.16      101.51     15.52 o 
  -2   2  17       56.12       53.38      4.56 o 
  -1   2  17       34.22       37.56      4.08 o 
   0   2  17       21.03       25.48      3.66 o 
   1   2  17       67.01       64.34      8.03 o 
   2   2  17      262.36      300.27     10.48 o 
   3   2  17       87.05       90.68      9.23 o 
   4   2  17       96.81       93.30     11.17 o 
   5   2  17       24.01       28.61      8.03 o 
  -5   3  17        8.27       12.15      5.37 o 
  -4   3  17        1.03        2.40      3.45 o 
  -3   3  17        9.49        2.93      5.84 o 
  -2   3  17       16.47       10.58      4.09 o 
  -1   3  17       71.13       80.31      5.83 o 
   0   3  17        0.77       -1.94      2.23 o 
   1   3  17     1639.30     1663.27     31.09 o 
   2   3  17       53.80       48.47      5.19 o 
   3   3  17       70.17       86.52     10.62 o 
   4   3  17       15.54        9.64      5.68 o 
   5   3  17       33.40       45.26     10.11 o 
  -5   4  17        0.12       -1.90      2.86 o 
  -4   4  17       56.89       67.46      6.12 o 
  -3   4  17        6.19        6.31      3.11 o 
  -2   4  17      112.63      132.00      7.74 o 
  -1   4  17       76.22       68.44      6.26 o 
   0   4  17        6.64        3.56      3.33 o 
   1   4  17      156.53      174.10     12.46 o 
   2   4  17       16.61       17.83      5.84 o 
   3   4  17       19.55       16.73      6.43 o 
   4   4  17        0.45       -1.65      5.45 o 
  -5   5  17        3.79        5.17      5.05 o 
  -4   5  17       11.13       16.54      6.07 o 
  -3   5  17       11.04       13.28      5.49 o 
  -2   5  17        4.33        8.97      4.98 o 
  -1   5  17        5.04        3.68      4.51 o 
   0   5  17      180.03      178.02     13.13 o 
   1   5  17       12.11       16.26      5.92 o 
   2   5  17        7.03       16.81      6.70 o 
   3   5  17        0.30        3.88      5.72 o 
  -4   6  17        5.23        9.56      5.60 o 
  -3   6  17        0.12        0.08      4.74 o 
  -2   6  17       55.76       42.67      8.46 o 
  -1   6  17        4.61        9.60      5.68 o 
   0   6  17        0.54        2.16      5.45 o 
   1   6  17        3.11       11.17      6.31 o 
   2   6  17       19.72       24.26      8.03 o 
  -2  -7  18       14.92        7.01      5.84 o 
  -1  -7  18       16.57       16.65      6.31 o 
   0  -7  18      153.26      166.38     13.91 o 
   1  -7  18        1.55        3.96      4.74 o 
   2  -7  18        5.06       11.40      5.29 o 
   3  -7  18        2.18        5.52      5.49 o 
  -3  -6  18        8.69       -3.84      4.51 o 
  -2  -6  18       38.53       39.34      7.92 o 
  -1  -6  18        8.58        7.48      4.78 o 
   0  -6  18        0.24        3.33      4.39 o 
   1  -6  18        2.30       -4.23      3.60 o 
   2  -6  18       17.90       25.47      6.54 o 
   3  -6  18       72.75       81.86      9.68 o 
   4  -6  18        1.95        0.66      5.05 o 
   5  -6  18       22.12       33.78      8.54 o 
  -4  -5  18       58.39       62.23     10.19 o 
  -3  -5  18       42.57       36.01      7.45 o 
  -2  -5  18       11.69       14.26      5.52 o 
  -1  -5  18      131.33      116.11     10.23 o 
   0  -5  18      125.19      107.53      9.56 o 
   2  -5  18       29.72       35.03      6.66 o 
   3  -5  18      140.44      142.89      5.94 o 
   4  -5  18        4.98        3.72      3.26 o 
   5  -5  18       92.71      130.36     13.69 o 
  -5  -4  18       10.57       14.20     10.97 o 
  -4  -4  18       27.34       28.21      7.17 o 
  -3  -4  18       23.33       34.37      6.94 o 
  -2  -4  18       37.77       25.55      5.76 o 
  -1  -4  18       65.02       67.60      7.45 o 
   0  -4  18       52.67       68.18      7.25 o 
   1  -4  18       11.77        6.74      3.80 o 
   2  -4  18       13.68       19.98      2.76 o 
   3  -4  18        5.20        5.21      2.38 o 
   4  -4  18       63.46       63.52      8.70 o 
   5  -4  18       18.76       24.47      4.32 o 
   6  -4  18       35.42       61.11      8.87 o 
  -6  -3  18        4.24       -2.98      5.49 o 
  -5  -3  18        1.94        8.64      6.64 o 
  -4  -3  18       88.27       94.64     14.50 o 
  -3  -3  18       53.63       53.53      7.45 o 
  -2  -3  18       71.18       61.29      7.41 o 
  -1  -3  18      238.61      211.64     10.97 o 
   0  -3  18      674.90      666.17     20.85 o 
   1  -3  18       56.84       59.18      7.04 o 
   2  -3  18      250.24      242.58      6.77 o 
   3  -3  18      101.07       95.02      6.64 o 
   4  -3  18       79.97      113.36     10.38 o 
   5  -3  18       61.54       63.52      9.21 o 
   6  -3  18       28.55       29.08      7.25 o 
  -6  -2  18       50.70       62.15     10.19 o 
  -5  -2  18       69.05       68.88      6.45 o 
  -4  -2  18      110.36      119.69     13.66 o 
  -3  -2  18       66.53       63.56      5.57 o 
  -2  -2  18      100.31       97.72      5.95 o 
  -1  -2  18      122.41      125.88      8.62 o 
   0  -2  18      576.20      538.13      9.87 o 
   1  -2  18        2.07       -0.57      1.30 o 
   2  -2  18        1.89       -0.08      1.41 o 
   3  -2  18      145.62      132.50      6.43 o 
   4  -2  18        1.48        2.55      3.33 o 
   5  -2  18        5.08       -0.98      3.80 o 
   6  -2  18       11.53       13.99      6.07 o 
  -6  -1  18       65.42       83.66     10.27 o 
  -5  -1  18       30.96       33.72      4.95 o 
  -4  -1  18        7.19        6.79      3.35 o 
  -3  -1  18     1000.02      992.60     20.66 o 
  -2  -1  18        0.03       -1.13      2.24 o 
  -1  -1  18      998.01      989.07     18.89 o 
   0  -1  18      113.87      132.77     14.13 o 
   1  -1  18        4.36        0.99      1.95 o 
   2  -1  18       12.35       15.56      3.61 o 
   3  -1  18       14.24       21.51      3.53 o 
   4  -1  18       99.67       93.50      9.76 o 
   5  -1  18      151.25      112.03     11.25 o 
   6  -1  18        2.83       -3.96      4.11 o 
  -7   0  18        6.57        4.62      4.66 o 
  -6   0  18       18.34       27.16      6.50 o 
  -5   0  18        0.02        5.04      3.78 o 
  -4   0  18       14.31       20.21      3.73 o 
  -3   0  18      826.06      862.80     26.70 o 
  -2   0  18        5.38        5.96      4.00 o 
  -1   0  18       13.57       13.90      3.45 o 
   0   0  18       30.14       29.02      3.56 o 
   1   0  18      192.23      174.60     10.66 o 
   2   0  18      579.11      567.40     19.87 o 
   3   0  18      199.57      189.06     16.69 o 
   4   0  18       15.64       15.71      5.76 o 
   5   0  18       12.24       12.15      5.72 o 
   6   0  18        4.43       -0.86      4.55 o 
  -7   1  18      131.97      153.96     12.73 o 
  -6   1  18       12.35       16.34      5.64 o 
  -5   1  18      128.78      135.23     13.66 o 
  -4   1  18      479.01      483.37     22.69 o 
  -3   1  18       19.52       20.57      6.00 o 
  -2   1  18       43.62       40.91      4.35 o 
  -1   1  18      190.15      183.84      7.25 o 
   0   1  18       12.72       16.87      8.27 o 
   1   1  18      220.60      198.43     12.99 o 
   2   1  18      107.42      112.76      8.07 o 
   3   1  18        0.25        0.30      2.49 o 
   4   1  18       12.94       12.89      5.80 o 
   5   1  18        0.02       -2.19      4.23 o 
   6   1  18        1.81       -0.74      4.90 o 
  -7   2  18        2.97        6.00      4.86 o 
  -5   2  18        5.39        0.78      4.19 o 
  -4   2  18       54.47       56.78      7.88 o 
  -3   2  18       16.37       17.57      3.70 o 
  -2   2  18       73.33       78.78      5.40 o 
  -1   2  18      248.78      257.34      9.06 o 
   0   2  18       29.60       26.66      3.95 o 
   1   2  18     2605.58     2383.75     39.91 o 
   2   2  18       48.70       41.14     17.57 o 
   3   2  18       67.73       69.58      5.91 o 
   4   2  18        0.25       -1.10      3.72 o 
   5   2  18        0.09        4.47      5.64 o 
  -5   3  18       12.59        8.07      5.02 o 
  -4   3  18       11.62       19.33      6.60 o 
  -3   3  18       55.67       61.19      5.43 o 
  -2   3  18        1.27        6.46      3.68 o 
  -1   3  18        0.64       -2.91      2.17 o 
   0   3  18      285.22      294.41     10.63 o 
   1   3  18       48.70       57.64      6.19 o 
   2   3  18      150.81      158.43      8.43 o 
   3   3  18        2.02       -3.33      4.11 o 
   4   3  18        3.03        1.96      4.82 o 
   5   3  18        2.32        3.29      6.50 o 
  -5   4  18        0.06       -0.25      3.10 o 
  -4   4  18        7.08       12.67      3.93 o 
  -3   4  18       42.54       45.15      5.50 o 
  -2   4  18        9.95       12.64      4.47 o 
  -1   4  18       30.52       25.07      7.88 o 
   0   4  18      159.25      158.63     14.79 o 
   1   4  18      114.79      125.51     11.64 o 
   2   4  18       82.00       65.56      9.48 o 
   3   4  18       12.57       30.25      7.88 o 
   4   4  18        5.74       -0.67      5.88 o 
  -5   5  18       11.20        5.25      5.76 o 
  -4   5  18        6.90        7.80      5.29 o 
  -3   5  18        3.86        3.25      4.70 o 
  -2   5  18       21.41       22.18      6.23 o 
  -1   5  18        1.89        0.04      4.27 o 
   0   5  18       58.19       52.39      8.70 o 
   1   5  18       13.89        3.37      4.47 o 
   2   5  18        2.96        3.72      5.29 o 
   3   5  18        0.28       -1.88      5.25 o 
  -4   6  18        0.04        0.94      5.09 o 
  -3   6  18        3.70       13.68      6.15 o 
  -2   6  18        5.58        0.51      4.94 o 
  -1   6  18        6.90       12.03      6.19 o 
   0   6  18       70.85       72.34     10.74 o 
   1   6  18        2.27        5.33      5.37 o 
  -1  -7  19        3.81        0.35      5.13 o 
   0  -7  19       12.97        8.82      5.33 o 
   1  -7  19        1.29        6.07      5.29 o 
   2  -7  19       47.16       46.83      8.93 o 
   3  -7  19        0.82        2.27      5.29 o 
  -3  -6  19       27.90        7.25      6.00 o 
  -2  -6  19        0.45       -5.05      3.37 o 
  -1  -6  19       26.87       20.34      6.19 o 
   0  -6  19        5.61       18.42      5.68 o 
   1  -6  19       95.12      106.66     10.54 o 
   2  -6  19       47.34       52.59      8.31 o 
   3  -6  19        8.21        9.91      5.33 o 
   4  -6  19        5.24        3.12      3.44 o 
  -4  -5  19       20.14       19.91      7.29 o 
  -3  -5  19       58.72       48.55      8.50 o 
  -2  -5  19       37.57       39.81      7.60 o 
  -1  -5  19       60.53       38.48      6.98 o 
   0  -5  19        5.33        2.39      3.64 o 
   1  -5  19       56.16       73.08      8.39 o 
   2  -5  19        0.02        3.96      4.08 o 
   3  -5  19        0.16        2.10      2.31 o 
   4  -5  19        7.82       11.21      4.06 o 
   5  -5  19        1.06        6.20      4.17 o 
  -5  -4  19       16.28       16.29      4.94 o 
  -4  -4  19        1.03        0.04      4.94 o 
  -3  -4  19        7.69        9.17      4.98 o 
  -2  -4  19       39.68       53.45      7.45 o 
  -1  -4  19        9.34       13.79      4.39 o 
   0  -4  19      494.70      461.90     17.99 o 
   1  -4  19      227.81      216.34     11.87 o 
   2  -4  19       13.95       20.61      2.91 o 
   3  -4  19       37.36       34.52      4.39 o 
   4  -4  19       34.20       55.17      8.19 o 
   5  -4  19        5.74        0.82      4.70 o 
  -6  -3  19        9.57       -4.11      5.60 o 
  -5  -3  19       13.44       13.16      4.28 o 
  -4  -3  19       53.87       70.92      6.40 o 
  -3  -3  19        8.76       11.60      3.88 o 
  -2  -3  19     1875.70     1936.92     34.56 o 
  -1  -3  19      441.44      433.77     16.69 o 
   0  -3  19     1263.38     1233.68     32.21 o 
   1  -3  19        6.53        4.52      4.51 o 
   2  -3  19        6.90        6.09      1.98 o 
   3  -3  19        4.74        4.27      2.48 o 
   4  -3  19       71.07       74.38      9.01 o 
   5  -3  19        3.27       -4.90      3.33 o 
   6  -3  19        0.38        1.49      4.43 o 
  -6  -2  19        0.88        4.66      5.88 o 
  -5  -2  19        9.90        9.15      3.88 o 
  -4  -2  19       63.23       58.77     12.15 o 
  -3  -2  19      326.16      319.66     11.10 o 
  -2  -2  19       37.71       37.90      4.37 o 
  -1  -2  19      377.40      370.29     10.62 o 
   0  -2  19      150.43      154.58      6.41 o 
   1  -2  19       64.22       55.83      3.38 o 
   2  -2  19        0.82       -1.07      1.91 o 
   3  -2  19        6.86       -0.84      2.15 o 
   4  -2  19      103.23       91.07      9.68 o 
   5  -2  19        1.60        7.01      4.78 o 
   6  -2  19       58.89       58.98      9.68 o 
  -6  -1  19       10.61       26.69      7.13 o 
  -5  -1  19       33.67       29.48      4.85 o 
  -4  -1  19       43.76       46.44      5.16 o 
  -3  -1  19     1834.79     1898.72    106.80 o 
  -2  -1  19      267.62      259.90     11.99 o 
  -1  -1  19      576.05      590.70     21.24 o 
   0  -1  19       19.29       20.65      3.09 o 
   1  -1  19      139.64      150.17      6.73 o 
   2  -1  19        8.18       13.75      3.05 o 
   3  -1  19      156.16      155.96      7.31 o 
   4  -1  19       18.78        6.50      4.55 o 
   5  -1  19       24.14       18.46      5.92 o 
   6  -1  19        1.67        1.92      5.21 o 
  -6   0  19       10.09       15.16      5.80 o 
  -5   0  19        3.29        4.00      3.31 o 
  -4   0  19       36.97       44.93      4.93 o 
  -3   0  19       17.12       13.52      5.49 o 
  -2   0  19      635.25      633.10     22.49 o 
  -1   0  19       59.78       67.54      4.65 o 
   0   0  19       76.36       90.65      5.50 o 
   1   0  19       26.72       23.32      3.48 o 
   2   0  19       48.92       43.04      4.52 o 
   3   0  19       73.39       81.77      7.13 o 
   4   0  19       11.73       13.60      5.45 o 
   5   0  19       61.86       60.07      9.60 o 
   6   0  19       31.20       34.25      8.39 o 
  -6   1  19       62.41       49.92      7.72 o 
  -5   1  19       48.34       52.90      7.99 o 
  -4   1  19      120.00      124.81     10.54 o 
  -3   1  19      474.20      491.37     19.98 o 
  -2   1  19        6.93        8.55      2.58 o 
  -1   1  19        4.82        5.62      2.51 o 
   0   1  19       60.67       71.88      5.21 o 
   1   1  19        7.89        9.69      3.31 o 
   2   1  19      102.07      114.41      6.76 o 
   3   1  19       26.06       21.96      3.85 o 
   4   1  19        1.87        2.98      4.62 o 
   5   1  19       19.57       32.37      8.35 o 
  -5   2  19       35.42       34.68      7.09 o 
  -4   2  19       22.48       18.85      5.92 o 
  -3   2  19      143.16      136.14      6.76 o 
  -2   2  19       96.80      100.81      7.97 o 
  -1   2  19      124.94      115.01      6.43 o 
   0   2  19        2.01        1.28      2.42 o 
   1   2  19      243.88      250.61      9.69 o 
   2   2  19      423.62      435.72     13.22 o 
   3   2  19       49.84       50.91      7.56 o 
   4   2  19       29.27       31.74      7.64 o 
   5   2  19      169.75      175.32     15.71 o 
  -5   3  19        9.98       15.20      6.03 o 
  -4   3  19       42.31       51.84      5.39 o 
  -3   3  19       91.27      107.10     11.23 o 
  -2   3  19        1.28       -0.68      2.35 o 
  -1   3  19      463.69      494.47     14.24 o 
   0   3  19      129.53      117.18      7.33 o 
   1   3  19      113.84      121.45      7.59 o 
   2   3  19       37.56       38.62      5.31 o 
   3   3  19        2.30        5.37      4.78 o 
   4   3  19       12.91       17.12      6.90 o 
  -5   4  19        1.45       -1.96      4.74 o 
  -4   4  19       25.04       37.24      5.66 o 
  -3   4  19        2.43        6.62      3.45 o 
  -2   4  19       38.33       39.07      5.37 o 
  -1   4  19       45.80       51.42      5.83 o 
   0   4  19        8.99        7.17      3.31 o 
   1   4  19      285.02      272.21     12.13 o 
   2   4  19        9.40        4.11      4.74 o 
   3   4  19      112.45      106.27     12.62 o 
  -5   5  19        1.50        7.29      5.37 o 
  -4   5  19        0.55        2.19      3.60 o 
  -3   5  19       11.61       11.76      4.14 o 
  -2   5  19       10.64        4.31      4.58 o 
  -1   5  19        3.63       11.25      5.13 o 
   0   5  19       14.90       19.12      6.47 o 
   1   5  19       10.14       16.69      6.11 o 
   2   5  19        1.45        8.50      5.56 o 
  -3   6  19       41.91       34.99      8.54 o 
  -2   6  19        2.11        3.72      5.37 o 
  -1   6  19        0.61       -4.15      4.23 o 
   0   6  19       29.77       37.70      8.70 o 
  -1  -7  20        5.52        0.55      5.02 o 
   0  -7  20       21.51       14.50      6.39 o 
   1  -7  20        0.35        2.23      4.82 o 
   2  -7  20       28.31       53.92      9.40 o 
  -3  -6  20      112.38      107.13     12.26 o 
  -2  -6  20       16.16       32.01      7.52 o 
  -1  -6  20        6.98        6.00      4.82 o 
   0  -6  20        4.60        4.31      4.86 o 
   1  -6  20        0.50        1.84      4.39 o 
   2  -6  20       22.99       24.37      6.43 o 
   3  -6  20        7.62        3.45      4.82 o 
   4  -6  20       16.56       19.63      6.50 o 
  -4  -5  20       61.40       60.58     10.23 o 
  -3  -5  20        1.31        4.86      5.37 o 
  -2  -5  20        0.08       -0.04      4.00 o 
  -1  -5  20        8.32       16.50      5.52 o 
   0  -5  20       86.59       87.23      9.05 o 
   1  -5  20       26.73       28.84      6.31 o 
   2  -5  20       17.06       12.19      5.13 o 
   3  -5  20      117.56      100.39      9.64 o 
   4  -5  20       17.91       13.51      4.36 o 
   5  -5  20       28.91       49.42     14.81 o 
  -5  -4  20       44.07       43.67      7.11 o 
  -4  -4  20       83.91       78.71      7.21 o 
  -3  -4  20       27.41       30.60      7.05 o 
  -2  -4  20      100.36      102.00      9.64 o 
  -1  -4  20       81.58       84.88      8.27 o 
   0  -4  20      779.35      791.99     25.35 o 
   1  -4  20      664.35      616.92     21.47 o 
   2  -4  20       24.75       32.72      5.96 o 
   3  -4  20       45.67       46.56      3.90 o 
   4  -4  20      125.73      148.55     12.26 o 
   5  -4  20       63.96       68.34      9.99 o 
  -5  -3  20       16.61       17.38      5.25 o 
  -4  -3  20       91.50      109.62      7.70 o 
  -3  -3  20       79.37       92.30     11.58 o 
  -2  -3  20      636.98      638.55     16.35 o 
  -1  -3  20      174.38      173.43     13.31 o 
   0  -3  20        2.93        4.57      2.51 o 
   1  -3  20       48.15       37.80      4.07 o 
   2  -3  20        3.29        4.09      1.88 o 
   3  -3  20      191.20      178.09      7.74 o 
   4  -3  20      101.54      104.08     10.27 o 
   5  -3  20        0.22        1.72      4.51 o 
  -6  -2  20       11.21       17.16      7.29 o 
  -5  -2  20       20.11       20.37      4.63 o 
  -4  -2  20        2.03       -1.90      2.78 o 
  -3  -2  20        0.07        5.11      4.41 o 
  -2  -2  20       15.95       17.46      3.70 o 
  -1  -2  20      140.77      130.37     11.93 o 
   0  -2  20        1.44        0.73      2.09 o 
   1  -2  20        0.44        2.53      2.10 o 
   2  -2  20      374.34      329.69     10.25 o 
   3  -2  20      171.10      166.99      7.51 o 
   4  -2  20      202.55      166.34     12.26 o 
   5  -2  20      103.48       92.79     10.81 o 
   6  -2  20       12.83       10.15      5.72 o 
  -6  -1  20       14.46       13.56      6.19 o 
  -5  -1  20        0.00       -3.23      3.20 o 
  -4  -1  20       85.93       85.14      6.48 o 
  -3  -1  20      186.61      189.08     14.17 o 
  -2  -1  20      313.88      305.88     15.32 o 
  -1  -1  20       31.40       38.52      6.47 o 
   0  -1  20       56.54       48.76      5.09 o 
   1  -1  20      127.85      124.65      9.40 o 
   2  -1  20      135.86      137.86      7.72 o 
   3  -1  20      396.12      387.44     11.73 o 
   4  -1  20      157.43      161.40     12.70 o 
   5  -1  20       27.43       24.84      6.74 o 
   6  -1  20        2.68        5.80      5.68 o 
  -6   0  20       34.35       34.64      7.33 o 
  -5   0  20       27.87       20.08      4.49 o 
  -4   0  20       25.49       22.69      6.27 o 
  -3   0  20       51.93       54.23      7.92 o 
  -2   0  20       50.50       49.61      7.09 o 
  -1   0  20       21.61       31.05      3.76 o 
   0   0  20       13.03       12.43      2.99 o 
   1   0  20       88.74       92.39      5.91 o 
   2   0  20       98.57       92.09      6.17 o 
   3   0  20       12.00       15.49      3.54 o 
   4   0  20        7.61       11.76      5.37 o 
   5   0  20       84.53       97.57     11.56 o 
  -5   1  20      252.63      235.82     14.26 o 
  -4   1  20      111.03       97.93      9.87 o 
  -3   1  20       72.75       60.74      8.11 o 
  -2   1  20        6.69        5.67      3.08 o 
  -1   1  20        4.21        7.48      4.60 o 
   0   1  20       75.54       64.78      6.33 o 
   1   1  20      121.67      126.62      7.10 o 
   2   1  20       31.30       36.80      4.67 o 
   3   1  20      346.89      327.33     11.25 o 
   4   1  20        8.18        1.80      4.43 o 
   5   1  20       19.54       22.02      7.48 o 
  -5   2  20        9.11        5.21      5.13 o 
  -4   2  20      151.59      150.51     12.07 o 
  -3   2  20       36.20       64.54      8.31 o 
  -2   2  20       16.96       18.25      3.64 o 
  -1   2  20       26.78       22.23      3.75 o 
   0   2  20        4.32        8.84      3.49 o 
   1   2  20        0.10       -3.39      2.26 o 
   2   2  20      366.99      367.37     12.37 o 
   3   2  20      103.95      106.66     11.56 o 
   4   2  20        4.41        4.66      5.29 o 
   5   2  20        0.00        3.17      4.98 o 
  -6   3  20        4.18        9.95      5.76 o 
  -5   3  20      117.61      130.33     11.91 o 
  -4   3  20        5.84       10.35      5.17 o 
  -3   3  20       72.13       84.66      6.33 o 
  -2   3  20       32.50       44.70      5.98 o 
  -1   3  20     1018.81     1027.72     39.58 o 
   0   3  20        2.44        5.29      3.03 o 
   1   3  20        3.37        8.01      5.07 o 
   2   3  20       18.79       23.56      4.63 o 
   3   3  20        0.27       -3.17      4.55 o 
   4   3  20       23.21       31.74      8.78 o 
  -5   4  20        3.08        2.63      5.09 o 
  -4   4  20        1.30        5.93      3.58 o 
  -3   4  20       53.45       59.18      6.12 o 
  -2   4  20       50.53       57.83      6.18 o 
  -1   4  20       65.53       62.39      6.37 o 
   0   4  20      155.75      157.06     19.40 o 
   1   4  20      203.43      235.23     10.83 o 
   2   4  20       30.60       14.66      6.39 o 
   3   4  20        0.11       -6.52      4.35 o 
  -4   5  20        1.63       -1.01      3.23 o 
  -3   5  20        2.61        2.96      3.37 o 
  -2   5  20       24.37       20.74      4.74 o 
  -1   5  20       12.17       15.36      6.43 o 
   0   5  20       52.38       51.41      9.29 o 
   1   5  20        2.85        0.71      4.66 o 
   2   5  20        1.92        6.54      5.52 o 
  -2   6  20       10.04        4.78      5.76 o 
  -1   6  20       35.23       32.92      7.99 o 
   0  -7  21        0.71       -6.31      4.58 o 
   1  -7  21       33.44       42.01      8.50 o 
  -2  -6  21        0.96       -1.41      4.15 o 
  -1  -6  21       18.58       23.51      6.70 o 
   0  -6  21        6.60       -0.39      4.62 o 
   1  -6  21       92.82      102.04     10.66 o 
   2  -6  21        3.37        1.06      4.39 o 
   3  -6  21        3.95        4.82      5.41 o 
  -4  -5  21       45.72       42.20      9.44 o 
  -3  -5  21       17.14       24.30      7.17 o 
  -2  -5  21        0.17        2.90      4.11 o 
  -1  -5  21        1.06        5.33      4.19 o 
   0  -5  21       60.64       75.47      8.82 o 
   1  -5  21       41.54       55.01      7.88 o 
   2  -5  21      155.39      181.82     12.58 o 
   3  -5  21       42.42       54.35      7.92 o 
   4  -5  21       10.51       16.46      3.60 o 
  -4  -4  21       34.28       37.08      5.96 o 
  -3  -4  21        6.28        2.31      4.94 o 
  -2  -4  21      218.15      215.56     13.32 o 
  -1  -4  21       48.57       42.36      6.58 o 
   0  -4  21        1.74        0.63      3.37 o 
   1  -4  21       93.18       83.94      8.15 o 
   2  -4  21       54.34       47.61      6.84 o 
   3  -4  21       10.42       16.36      3.11 o 
   4  -4  21       45.50       56.70      8.74 o 
   5  -4  21        2.68       -0.90      4.55 o 
  -5  -3  21        2.01       -3.54      6.23 o 
  -4  -3  21        1.55       -2.33      3.42 o 
  -3  -3  21       52.28       66.42      6.18 o 
  -2  -3  21      154.99      171.51      8.37 o 
  -1  -3  21      692.45      653.38     16.23 o 
   0  -3  21      167.58      189.71      8.62 o 
   1  -3  21      292.57      244.61      8.86 o 
   2  -3  21       91.20      108.06      6.31 o 
   3  -3  21       46.12       43.48      4.69 o 
   4  -3  21        7.31        8.39      4.78 o 
   5  -3  21       14.85       23.90      7.09 o 
  -5  -2  21        0.50       -2.84      3.28 o 
  -4  -2  21        2.09       -1.94      3.24 o 
  -3  -2  21       18.12       25.94      5.25 o 
  -2  -2  21      560.40      569.69     14.92 o 
  -1  -2  21      137.40      147.65     10.85 o 
   0  -2  21       29.83       23.20      5.56 o 
   1  -2  21       22.24       18.78      4.21 o 
   2  -2  21      142.88      150.72     11.72 o 
   3  -2  21        0.47       -0.03      2.49 o 
   4  -2  21       35.79       19.36      5.88 o 
   5  -2  21       14.32        8.97      5.33 o 
  -6  -1  21       21.65       10.42      6.07 o 
  -5  -1  21       35.16       31.35      5.18 o 
  -4  -1  21        8.36        7.85      3.56 o 
  -3  -1  21      487.23      455.17     19.75 o 
  -2  -1  21        4.62        0.67      4.19 o 
  -1  -1  21       15.78       19.48      5.41 o 
   0  -1  21        3.52       29.82      6.11 o 
   1  -1  21      520.30      513.33     18.77 o 
   2  -1  21       45.83       46.92      7.50 o 
   3  -1  21       81.28       70.48      9.89 o 
   4  -1  21       30.12       44.16      7.92 o 
   5  -1  21        2.54        2.63      4.47 o 
  -6   0  21        0.60        5.33      4.90 o 
  -5   0  21       43.88       39.30      7.80 o 
  -4   0  21       16.33       20.89      6.27 o 
  -3   0  21      316.59      350.55     17.63 o 
  -2   0  21       90.19       63.33      8.35 o 
  -1   0  21       33.95       26.72      6.15 o 
   0   0  21      125.97      131.09      6.85 o 
   1   0  21        4.53        6.11      2.86 o 
   2   0  21        9.02        6.61      3.06 o 
   3   0  21      166.29      135.13     10.62 o 
   4   0  21        0.00        0.39      4.39 o 
   5   0  21       52.63       71.71     10.81 o 
  -5   1  21        7.30       10.11      5.45 o 
  -3   1  21       14.99       11.95      5.25 o 
  -2   1  21        0.04       -4.64      3.10 o 
  -1   1  21      146.77      136.34      6.91 o 
   0   1  21       68.37       59.32      5.20 o 
   1   1  21       25.76       40.08      4.83 o 
   2   1  21       10.66       12.66      3.53 o 
   3   1  21        6.41        7.52      5.25 o 
   4   1  21       20.47       18.89      6.62 o 
   5   1  21        0.58        5.02      5.76 o 
  -6   2  21        3.87        2.86      5.21 o 
  -5   2  21        8.61        5.05      5.37 o 
  -4   2  21      120.35      141.77     12.03 o 
  -3   2  21       10.54        3.96      4.62 o 
  -2   2  21        7.36        7.48      2.81 o 
  -1   2  21      309.27      268.51     20.81 o 
   0   2  21        0.31        1.09      2.72 o 
   1   2  21      130.54      115.75      7.29 o 
   2   2  21      206.35      216.31      9.74 o 
   3   2  21       12.14        9.17      5.45 o 
   4   2  21       54.91       76.18     11.40 o 
  -5   3  21      222.92      242.36     15.71 o 
  -4   3  21       44.81       52.47      8.62 o 
  -3   3  21       46.11       43.70      9.99 o 
  -2   3  21       30.49       25.43      4.39 o 
  -1   3  21      510.46      561.04     45.69 o 
   0   3  21       36.42       37.52      8.50 o 
   1   3  21      192.60      190.05     14.91 o 
   2   3  21        0.13        2.06      4.39 o 
   3   3  21        0.97        5.13      5.41 o 
   4   3  21        1.47        0.86      5.84 o 
  -5   4  21       41.19       57.13      9.72 o 
  -4   4  21        9.58       14.99      4.35 o 
  -3   4  21      101.16      128.85     12.56 o 
  -2   4  21       35.02       33.26      5.40 o 
  -1   4  21        3.07        2.31      3.24 o 
   0   4  21       40.41       52.50     11.25 o 
   1   4  21        3.00       -0.90      8.17 o 
   2   4  21       35.59       23.35      7.41 o 
   3   4  21       16.85       23.24      8.39 o 
  -4   5  21        5.56        4.82      4.15 o 
  -3   5  21       20.84       19.62      4.87 o 
  -2   5  21       42.87       45.86      6.42 o 
  -1   5  21        0.48        0.43      4.55 o 
   0   5  21       27.67       16.26      6.62 o 
   1   5  21        7.95       14.50      6.54 o 
  -2  -6  22        2.02        1.18      4.66 o 
  -1  -6  22       86.55       74.26      9.68 o 
   0  -6  22       42.96       31.51      7.52 o 
   1  -6  22        6.54       11.76      5.56 o 
   2  -6  22        3.78       -0.63      4.19 o 
   3  -6  22        0.94        6.58      5.72 o 
  -3  -5  22        0.19        4.86      5.25 o 
  -2  -5  22      123.34      139.62     12.11 o 
  -1  -5  22       92.75       87.66      9.40 o 
   0  -5  22       38.18       50.59      7.76 o 
   1  -5  22        0.26        0.04      4.15 o 
   2  -5  22       38.32       40.20      7.25 o 
   3  -5  22       16.30       16.50      6.11 o 
   4  -5  22        0.29        3.92      4.94 o 
  -4  -4  22       16.81       19.56      5.01 o 
  -3  -4  22        0.97       -0.29      3.20 o 
  -2  -4  22       90.32       92.05      9.72 o 
  -1  -4  22       10.13       18.26      5.33 o 
   0  -4  22       11.55        9.87      4.35 o 
   1  -4  22        4.35        3.48      3.19 o 
   2  -4  22        0.09       -0.49      2.40 o 
   3  -4  22       28.97       21.28      5.84 o 
   4  -4  22        0.19       -0.51      4.04 o 
   5  -4  22        0.71        3.49      5.45 o 
  -5  -3  22       40.95       56.77     11.44 o 
  -4  -3  22      127.83      132.48      8.58 o 
  -3  -3  22       81.74       81.89      6.90 o 
  -2  -3  22     1047.48     1073.00     23.20 o 
  -1  -3  22       81.94       81.44      9.58 o 
   0  -3  22       53.59       46.28      4.73 o 
   1  -3  22        8.70       -4.08      3.13 o 
   2  -3  22       29.28       23.28      5.84 o 
   3  -3  22        2.29       -1.03      2.56 o 
   4  -3  22        8.58        9.01      5.05 o 
   5  -3  22        0.01        0.16      4.82 o 
  -5  -2  22        9.02        7.34      4.17 o 
  -4  -2  22        7.88       17.79      4.78 o 
  -3  -2  22      315.41      360.82     12.38 o 
  -2  -2  22       61.67       62.82      8.86 o 
  -1  -2  22       22.17       39.81      7.37 o 
   0  -2  22       47.48       53.25      7.76 o 
   1  -2  22      123.15       90.99      8.86 o 
   2  -2  22        0.45        1.72      2.52 o 
   3  -2  22       44.08       42.89      5.82 o 
   4  -2  22        6.01        1.21      4.27 o 
   5  -2  22       28.15       50.00      9.17 o 
  -6  -1  22       19.15       29.55      7.72 o 
  -5  -1  22        1.82       -2.51      3.18 o 
  -4  -1  22        1.35       -2.12      4.27 o 
  -3  -1  22       21.15        8.54      5.41 o 
  -2  -1  22        7.64        0.90      4.35 o 
  -1  -1  22       63.23       79.86      9.01 o 
   0  -1  22       83.02       66.26      8.23 o 
   1  -1  22       39.01       48.49      4.81 o 
   2  -1  22      170.26      159.50      7.95 o 
   3  -1  22       58.15       49.64      5.18 o 
   4  -1  22        4.54       -1.25      3.92 o 
   5  -1  22       79.02       63.40     10.07 o 
  -5   0  22        4.53        3.68      5.25 o 
  -4   0  22       55.87       63.37      8.89 o 
  -3   0  22       82.82      109.99     10.97 o 
  -2   0  22       12.19        2.55      4.35 o 
  -1   0  22        0.11        1.29      3.76 o 
   0   0  22       23.50       23.61      4.01 o 
   1   0  22      184.40      199.06      8.64 o 
   2   0  22      116.89      127.43      7.39 o 
   3   0  22        4.43       -1.14      3.92 o 
   4   0  22      115.46      131.70     12.62 o 
   5   0  22        0.17        0.47      4.74 o 
  -6   1  22        2.12        1.14      5.29 o 
  -5   1  22       64.25       59.96      9.09 o 
  -3   1  22       32.27       36.91      7.29 o 
  -2   1  22        0.79        4.11      4.47 o 
  -1   1  22        7.42       10.20      3.18 o 
   0   1  22       96.77      100.82      6.57 o 
   1   1  22      112.23      109.44     13.62 o 
   2   1  22       87.02       89.28      6.75 o 
   3   1  22       92.22       86.09     10.54 o 
   4   1  22       25.13       24.65      7.45 o 
  -5   2  22        0.26        4.62      4.82 o 
  -4   2  22       59.86       56.12      8.62 o 
  -3   2  22       75.47       70.10      9.29 o 
  -2   2  22        0.77        0.06      2.60 o 
  -1   2  22       48.19       45.72      8.23 o 
   0   2  22        0.88        1.39      2.80 o 
   1   2  22       22.17       27.79      4.68 o 
   2   2  22        9.56        7.61      4.29 o 
   3   2  22      142.85      190.48     15.32 o 
   4   2  22       14.82       18.14      6.98 o 
  -5   3  22        9.96       14.81      6.23 o 
  -4   3  22       81.60       93.15     10.70 o 
  -3   3  22      139.16      168.41     11.29 o 
  -2   3  22       57.89       49.62      5.67 o 
  -1   3  22       29.56       32.50      5.04 o 
   0   3  22        6.05       -0.12      2.95 o 
   1   3  22       41.84       36.00      5.42 o 
   2   3  22        4.31        0.49      3.18 o 
   3   3  22       29.59       29.15      8.27 o 
  -4   4  22       15.31       21.28      6.94 o 
  -3   4  22      105.40      123.85     15.05 o 
  -2   4  22        0.02        3.35      3.35 o 
  -1   4  22       13.25       17.37      4.48 o 
   0   4  22        4.35        4.92      3.64 o 
   1   4  22      168.61      175.43      9.92 o 
   2   4  22        4.39        6.74      5.96 o 
  -3   5  22        1.01        5.21      3.84 o 
  -2   5  22        1.04        2.63      3.47 o 
  -1   5  22        0.03       -0.20      4.51 o 
   0   5  22        1.16        2.86      5.56 o 
  -1  -6  23        0.79        0.94      4.62 o 
   0  -6  23       14.98       11.64      5.68 o 
   1  -6  23        2.32       -1.06      4.82 o 
   2  -6  23       24.39       15.40      6.07 o 
  -3  -5  23       13.26       12.77      6.15 o 
  -2  -5  23       10.43        8.07      5.68 o 
  -1  -5  23       88.37      103.41     10.27 o 
   0  -5  23        2.63        5.37      4.47 o 
   1  -5  23        0.77        5.92      4.47 o 
   2  -5  23        9.67        2.23      4.51 o 
   3  -5  23       26.88       50.52      5.51 o 
  -4  -4  23       40.92       43.02      6.23 o 
  -3  -4  23       19.88       16.92      4.49 o 
  -2  -4  23      141.26      126.15      8.07 o 
  -1  -4  23      101.10       88.09      7.82 o 
   0  -4  23       87.14       96.22      6.74 o 
   1  -4  23      192.43      190.76     12.93 o 
   2  -4  23       24.64       24.45      6.27 o 
   3  -4  23       56.26       72.85      8.19 o 
   4  -4  23       17.76       43.61      8.62 o 
  -4  -3  23       28.13       27.00      5.62 o 
  -3  -3  23       26.01       22.15      4.67 o 
  -2  -3  23       31.56       30.58      4.85 o 
  -1  -3  23       36.46       33.90      7.45 o 
   0  -3  23       12.24       16.65      5.41 o 
   1  -3  23        0.87        1.18      3.76 o 
   2  -3  23       83.03       88.68      9.01 o 
   3  -3  23       13.67       17.96     12.01 o 
   4  -3  23        0.01       -3.25      4.47 o 
   5  -3  23        0.04       -0.90      5.02 o 
  -5  -2  23       45.12       53.56      6.54 o 
  -4  -2  23       77.43       69.66      6.80 o 
  -3  -2  23      292.23      327.55     17.71 o 
  -2  -2  23       17.08       16.61      6.23 o 
  -1  -2  23        9.80        8.50      5.25 o 
   0  -2  23      136.24      128.37     11.09 o 
   1  -2  23      156.21      158.70     11.48 o 
   2  -2  23       40.08       45.20      7.39 o 
   3  -2  23       21.65        7.72      4.82 o 
   4  -2  23       76.01       66.03      9.44 o 
   5  -2  23        0.45        0.74      4.74 o 
  -5  -1  23        5.19        5.13      5.25 o 
  -4  -1  23       15.30        8.90      5.68 o 
  -3  -1  23      220.45      216.54     14.18 o 
  -2  -1  23        0.10       -5.58      3.72 o 
  -1  -1  23       84.89       74.30      8.93 o 
   0  -1  23      156.51      167.13     12.07 o 
   1  -1  23       59.22       68.10      5.73 o 
   2  -1  23      267.68      268.31     10.35 o 
   3  -1  23      101.45       75.00      9.29 o 
   4  -1  23       23.09       16.26      6.19 o 
   5  -1  23        1.60       -5.64      4.31 o 
  -5   0  23       24.91       24.22      7.09 o 
  -4   0  23        2.64        0.82      4.55 o 
  -3   0  23       42.64       31.54      7.25 o 
  -2   0  23      111.72      142.36     12.15 o 
  -1   0  23       55.34       52.66      8.11 o 
   0   0  23       31.69       25.35      4.26 o 
   1   0  23       80.82       89.81      6.60 o 
   2   0  23       11.25        8.65      3.50 o 
   3   0  23       39.71       34.09      7.29 o 
   4   0  23        1.29       -2.63      3.96 o 
  -5   1  23       11.06        3.76      5.45 o 
  -4   1  23       57.21       44.32      8.03 o 
  -3   1  23      148.04      141.15     11.87 o 
  -2   1  23       41.17       52.39      8.23 o 
  -1   1  23      113.99      118.14     10.81 o 
   0   1  23       40.29       44.60      5.14 o 
   1   1  23       65.92       58.61      5.76 o 
   2   1  23       37.84       27.00      6.60 o 
   3   1  23        5.49        4.90      5.33 o 
   4   1  23        3.81        5.29      5.72 o 
  -5   2  23        0.20        3.64      5.29 o 
  -4   2  23       35.83       44.59      8.42 o 
  -3   2  23        0.19       -2.47      4.23 o 
  -2   2  23        4.93        5.60      4.58 o 
  -1   2  23       10.45       10.75      4.04 o 
   0   2  23        2.70        7.95      3.33 o 
   1   2  23        1.74       -3.90      2.60 o 
   2   2  23       10.03        4.59      3.60 o 
   3   2  23        0.15       -4.27      4.55 o 
   4   2  23        5.41        6.66      5.96 o 
  -5   3  23        1.96        6.94      5.88 o 
  -4   3  23        9.04        4.39      5.09 o 
  -3   3  23      352.59      371.91     19.24 o 
  -2   3  23        0.44        0.48      4.84 o 
  -1   3  23       32.71       18.15      4.46 o 
   0   3  23        2.61        2.81      3.25 o 
   1   3  23        1.54        2.73      3.45 o 
   2   3  23       40.19       35.51      5.61 o 
   3   3  23        0.04        4.82      5.37 o 
  -4   4  23        3.67        7.29      5.80 o 
  -3   4  23       60.85       68.95      7.84 o 
  -2   4  23       80.54       94.96     10.60 o 
  -1   4  23        0.23        1.58      3.24 o 
   0   4  23        8.66       14.78      4.54 o 
   1   4  23       56.08       48.04      6.65 o 
   2   4  23        2.49        2.74      5.56 o 
  -2   5  23        0.01       -0.22      3.25 o 
  -1   5  23        6.54        8.54      6.15 o 
   0  -6  24       70.94       87.89     10.62 o 
   1  -6  24        7.57        2.35      5.21 o 
  -2  -5  24       12.17        2.94      5.17 o 
  -1  -5  24       83.36       77.94      9.44 o 
   0  -5  24       31.70       28.61      6.54 o 
   1  -5  24       24.10       16.38      6.15 o 
   2  -5  24      146.39      136.84     11.64 o 
   3  -5  24        3.39        1.80      4.82 o 
  -3  -4  24       32.42       31.19      5.57 o 
  -2  -4  24       83.80      105.27      7.70 o 
  -1  -4  24      112.92      102.93      7.27 o 
   0  -4  24        3.57        9.25      5.29 o 
   1  -4  24       30.67       41.38      7.80 o 
   2  -4  24       29.63       40.75      7.48 o 
   3  -4  24        2.38        2.94      4.51 o 
  -4  -3  24       93.92      121.84      8.72 o 
  -3  -3  24       42.00       42.27      6.39 o 
  -2  -3  24       83.82       71.24      9.68 o 
  -1  -3  24      148.95      107.72     10.78 o 
   0  -3  24       16.90       20.22      6.50 o 
   1  -3  24      178.75      162.74     12.11 o 
   2  -3  24       67.67       76.26      8.74 o 
   4  -3  24        6.85        9.01      5.56 o 
  -5  -2  24       49.81       48.90      9.33 o 
  -4  -2  24      289.31      261.52     16.65 o 
  -3  -2  24       76.61       72.93      9.95 o 
  -2  -2  24       74.18      109.21     11.13 o 
  -1  -2  24       31.39       31.54      7.33 o 
   0  -2  24       99.96       92.13     10.07 o 
   1  -2  24       11.10        3.64      4.74 o 
   2  -2  24        2.90       -3.25      4.11 o 
   3  -2  24        1.27        3.13      4.35 o 
   4  -2  24        0.42       -4.31      4.51 o 
  -5  -1  24       63.37       54.27      9.21 o 
  -4  -1  24      124.95      134.05     12.30 o 
  -3  -1  24       61.85       52.55      8.66 o 
  -2  -1  24        3.73        0.82      4.31 o 
  -1  -1  24       11.23       13.01      5.84 o 
   0  -1  24       48.01       73.28      9.13 o 
   1  -1  24        7.19        2.00      4.08 o 
   2  -1  24       72.28       74.27      9.76 o 
   3  -1  24        3.29        8.19      4.58 o 
   4  -1  24        1.34        2.00      4.94 o 
  -5   0  24       71.39       80.68     10.66 o 
  -4   0  24       53.13       59.76      9.17 o 
  -3   0  24        4.96        1.45      4.58 o 
  -2   0  24       28.45       34.56      7.60 o 
  -1   0  24      111.46      110.27     10.85 o 
   0   0  24       78.56       60.82      8.58 o 
   1   0  24       80.52       82.94      6.61 o 
   2   0  24        2.65       -0.56      5.51 o 
   3   0  24       49.88       53.33      9.13 o 
   4   0  24       55.31       60.94     10.15 o 
  -5   1  24       11.77        7.52      6.00 o 
  -4   1  24        0.01       -6.00      4.00 o 
  -3   1  24        0.03        1.18      4.98 o 
  -2   1  24        0.10        4.23      4.82 o 
  -1   1  24        7.13       11.25      5.80 o 
   0   1  24       55.17       49.15      5.53 o 
   1   1  24       15.96       12.62      3.93 o 
   2   1  24        1.75        0.33      3.25 o 
   3   1  24        0.50        9.17      5.68 o 
   4   1  24        1.75        2.23      5.92 o 
  -5   2  24       16.49       12.03      6.58 o 
  -4   2  24        0.04       -5.52      3.68 o 
  -3   2  24       49.82       40.16      8.15 o 
  -2   2  24       14.12       10.19      5.84 o 
  -1   2  24      176.35      158.90     12.87 o 
   0   2  24        5.81        4.07      3.24 o 
   1   2  24        0.00       -3.92      6.03 o 
   2   2  24        0.82        0.34      4.66 o 
   3   2  24       53.62       51.49     10.07 o 
  -4   3  24        2.63        5.76      5.84 o 
  -2   3  24        0.17       -0.57      2.94 o 
  -1   3  24        0.08        2.59      3.34 o 
   0   3  24        3.23        4.46      3.36 o 
   1   3  24       22.55       30.07      5.21 o 
   2   3  24       23.24       19.27      6.01 o 
  -3   4  24        2.70        2.27      5.52 o 
  -2   4  24        2.98        1.32      3.50 o 
  -1   4  24        4.24        6.65      4.12 o 
   0   4  24       10.85       13.73      4.74 o 
   1   4  24        9.94       -1.15      7.03 o 
  -2  -5  25        6.75        5.48      3.83 o 
  -1  -5  25       21.36       27.67      5.13 o 
   0  -5  25        4.11        4.87      3.74 o 
   1  -5  25        0.23        0.04      4.55 o 
   2  -5  25       31.31       16.93      6.19 o 
  -3  -4  25        7.09       10.19      4.42 o 
  -2  -4  25       14.13        6.86      5.82 o 
  -1  -4  25        0.97       -5.29      4.31 o 
   0  -4  25        0.01       -4.51      3.80 o 
   1  -4  25       79.26       68.30      9.37 o 
   2  -4  25       14.78       24.45      6.74 o 
  -4  -3  25      259.05      291.35     18.34 o 
  -3  -3  25      213.93      224.46     15.48 o 
  -2  -3  25       10.86       13.28      6.23 o 
  -1  -3  25        0.34       -2.51      4.58 o 
   0  -3  25       11.66        6.98      5.33 o 
   1  -3  25       55.74       68.65      8.86 o 
   2  -3  25       83.47       75.12      8.89 o 
   4  -3  25       67.41       77.08     10.46 o 
  -4  -2  25       14.65       14.85      6.31 o 
  -3  -2  25       19.43       20.14      6.86 o 
  -2  -2  25        1.66        1.61      5.09 o 
  -1  -2  25       35.08       30.72      7.37 o 
   0  -2  25       71.15       93.54     10.50 o 
   1  -2  25        8.39        4.08      4.78 o 
   2  -2  25        0.56        1.65      4.27 o 
   3  -2  25       16.36        7.84      5.09 o 
   4  -2  25       83.09       88.64     10.97 o 
  -4  -1  25       17.06       11.09      5.80 o 
  -3  -1  25       86.53       82.49     10.27 o 
  -2  -1  25       12.84        2.74      5.02 o 
  -1  -1  25        7.31       18.14      5.96 o 
   0  -1  25       10.59        9.52      5.72 o 
   1  -1  25        6.54        8.23      5.49 o 
   2  -1  25        1.87        6.62      3.59 o 
   3  -1  25      122.60      124.45     11.95 o 
   4  -1  25       42.71       47.26      9.21 o 
  -5   0  25       18.34       19.01      7.48 o 
  -4   0  25        5.01       -1.96      5.09 o 
  -3   0  25        7.10       13.83      6.62 o 
  -2   0  25        7.26        0.98      4.90 o 
  -1   0  25      225.90      214.74     14.73 o 
   0   0  25       78.99       93.07     10.38 o 
   1   0  25       14.25       14.18      3.88 o 
   2   0  25       27.45       27.34      4.98 o 
   3   0  25       52.89       52.23      9.29 o 
   4   0  25        7.83       10.38      6.31 o 
  -5   1  25        0.16       -3.10      5.41 o 
  -4   1  25       18.81       14.85      6.11 o 
  -3   1  25        3.52        4.78      5.37 o 
  -2   1  25       28.51       20.96      6.82 o 
  -1   1  25        3.48       10.27      6.11 o 
   0   1  25        5.31        5.92      3.55 o 
   1   1  25       42.39       42.84      5.55 o 
   2   1  25       18.72       29.99      5.15 o 
   3   1  25       12.84        9.25      6.23 o 
  -4   2  25        0.83        1.49      5.09 o 
  -3   2  25        1.25       10.85      6.31 o 
  -2   2  25        2.12       -4.86      3.88 o 
  -1   2  25       75.34       78.35      6.84 o 
   0   2  25       22.79       22.92      4.70 o 
   1   2  25       74.35       79.47     12.60 o 
   2   2  25       86.63       94.67      7.79 o 
   3   2  25        1.25        0.16      5.68 o 
  -4   3  25        0.07        4.90      5.25 o 
  -3   3  25        3.00        1.37      5.09 o 
  -2   3  25        1.16        1.37      5.29 o 
  -1   3  25       13.43       12.48      4.27 o 
   0   3  25        3.82       10.18      4.09 o 
   1   3  25       73.64       86.94      7.80 o 
   2   3  25        0.21        3.59      3.74 o 
  -2   4  25        2.57        3.01      5.54 o 
  -1   4  25        0.62        1.83      3.95 o 
   0   4  25        8.71       11.82      4.45 o 
  -1  -5  26       19.17       10.38      6.11 o 
   0  -5  26       51.69       57.29      9.52 o 
   1  -5  26       21.62       21.90      7.01 o 
  -2  -4  26       56.67       46.12      9.33 o 
  -1  -4  26       28.97       29.35      7.60 o 
   0  -4  26       48.48       69.28     10.07 o 
   1  -4  26       33.46       39.34      7.84 o 
   2  -4  26       27.45       24.37      7.13 o 
  -3  -3  26       42.18       24.65      7.52 o 
  -2  -3  26        2.72        2.12      5.09 o 
  -1  -3  26       13.64       15.67      6.19 o 
   0  -3  26      109.30      124.45     12.03 o 
   1  -3  26       66.31       78.84      9.64 o 
   2  -3  26        0.04       -5.05      4.15 o 
  -4  -2  26       12.78       -0.20      5.60 o 
  -3  -2  26        1.35        3.64      5.80 o 
  -2  -2  26        5.91        3.41      5.29 o 
  -1  -2  26      132.07      126.14     12.15 o 
   0  -2  26       27.94       45.41      8.46 o 
   1  -2  26        0.02        0.55      4.74 o 
   2  -2  26       12.72       13.13      5.76 o 
   3  -2  26        2.33        4.90      5.09 o 
  -4  -1  26        4.65       -1.10      4.31 o 
  -3  -1  26        0.22       -4.94      4.58 o 
  -2  -1  26      202.23      193.07     14.34 o 
  -1  -1  26       11.22       13.60      6.19 o 
   0  -1  26      499.14      412.45     19.94 o 
   1  -1  26       35.72       32.56      7.84 o 
   2  -1  26        8.74       10.27      3.99 o 
   3  -1  26       21.17       46.71      8.74 o 
  -4   0  26       67.93       71.32     10.62 o 
  -3   0  26        4.76       -4.90      4.62 o 
  -2   0  26       31.31       39.07      8.31 o 
  -1   0  26      111.22      117.32     12.03 o 
   0   0  26        1.40        1.14      5.60 o 
   1   0  26        1.52        3.10      5.52 o 
   2   0  26        0.10       -0.56      3.38 o 
   3   0  26       40.55       49.76      9.60 o 
  -4   1  26       19.54       14.38      6.74 o 
  -3   1  26       29.94       33.31      7.76 o 
  -2   1  26        3.76       -2.43      4.27 o 
  -1   1  26       82.40       75.12     10.31 o 
   0   1  26        6.59        4.00      5.80 o 
   1   1  26       31.85       30.82      5.21 o 
   2   1  26       12.48       16.76      4.55 o 
   3   1  26        0.03       -3.76      4.70 o 
  -4   2  26        2.84        3.68      5.52 o 
  -3   2  26       39.19       40.09      8.86 o 
  -2   2  26        8.78        6.62      5.80 o 
  -1   2  26        2.98       11.68      6.11 o 
   0   2  26        0.08        1.40      3.45 o 
   1   2  26        8.68        4.45      3.60 o 
   2   2  26        0.01        2.61      3.78 o 
  -3   3  26       10.72       14.15      7.21 o 
  -2   3  26        1.89       -4.39      5.05 o 
  -1   3  26        0.45       -1.81      3.35 o 
   0   3  26        0.16        6.24      3.92 o 
   1   3  26       13.55       12.57      4.58 o 
  -2  -4  27       12.33       11.32      6.19 o 
  -1  -4  27       28.06       29.23      8.11 o 
   0  -4  27       10.87       30.25      7.99 o 
   1  -4  27       30.20       29.47      7.76 o 
   2  -4  27       14.50       18.30      6.27 o 
  -3  -3  27        0.24       -0.31      4.82 o 
  -2  -3  27       68.90       55.76      9.84 o 
  -1  -3  27        8.69        5.09      5.09 o 
   0  -3  27        0.02       -1.65      4.86 o 
   1  -3  27       27.84        7.33      5.37 o 
   2  -3  27        3.60        0.78      4.82 o 
  -3  -2  27       61.89       54.11      9.95 o 
  -2  -2  27       21.28       20.22      7.01 o 
  -1  -2  27        3.43        2.66      5.45 o 
   0  -2  27       29.01       35.23      8.03 o 
   1  -2  27        7.31       14.58      6.15 o 
   2  -2  27       29.71       41.93      8.03 o 
  -4  -1  27        3.16        6.94      6.62 o 
  -3  -1  27        3.55        1.92      5.37 o 
  -2  -1  27        2.57        1.53      4.70 o 
  -1  -1  27       10.98        9.91      5.96 o 
   0  -1  27        6.26        7.33      6.15 o 
   1  -1  27        9.46        0.00      4.23 o 
   2  -1  27       50.33       59.17      9.17 o 
   3  -1  27       34.71       70.30     10.15 o 
  -4   0  27        2.49       -3.10      5.25 o 
  -3   0  27       42.97       46.43      8.86 o 
  -2   0  27       35.48       42.91      8.58 o 
  -1   0  27        7.46        9.09      6.47 o 
   0   0  27        1.50        6.66      6.31 o 
   1   0  27      124.56      134.21     12.46 o 
   2   0  27       44.45       48.35      6.29 o 
   3   0  27       85.08      105.49     12.38 o 
  -3   1  27       10.51        7.88      5.64 o 
  -2   1  27        4.43        3.49      5.96 o 
  -1   1  27        0.11        3.72      5.92 o 
   0   1  27        0.02        5.33      5.76 o 
   1   1  27        5.93        6.00      3.80 o 
   2   1  27       32.56       36.99      6.05 o 
  -3   2  27       37.96       37.11      8.97 o 
  -2   2  27       38.46       35.50      8.74 o 
  -1   2  27       20.97       15.09      6.47 o 
   0   2  27        5.26        3.92      4.58 o 
   1   2  27       22.24       29.79      5.57 o 
  -1   3  27       17.56       21.04      5.54 o 
   0  -4  28       43.80       39.38      9.13 o 
  -2  -3  28        9.53       19.75      6.98 o 
  -1  -3  28      144.17      125.82     12.89 o 
   0  -3  28       18.32        6.62      5.68 o 
   1  -3  28        5.52        1.96      4.78 o 
   2  -3  28       16.63       19.75      6.66 o 
  -3  -2  28       18.65        9.68      6.07 o 
  -2  -2  28       15.77        6.90      5.96 o 
  -1  -2  28       47.34       35.85      8.39 o 
   0  -2  28        2.04       -0.55      5.13 o 
   1  -2  28       13.55        3.13      4.86 o 
   2  -2  28        3.56        5.02      5.52 o 
  -3  -1  28        7.99       10.89      6.78 o 
  -2  -1  28       36.94       28.25      8.50 o 
  -1  -1  28        0.04        2.90      5.68 o 
   0  -1  28       24.61       12.15      6.11 o 
   1  -1  28       52.48       55.33      9.37 o 
   2  -1  28       27.33       22.92      7.68 o 
  -3   0  28        5.17        3.21      5.84 o 
  -2   0  28      152.12      190.40     15.52 o 
  -1   0  28       26.75        8.90      6.98 o 
   0   0  28        0.03        3.76      6.07 o 
   1   0  28       18.34       23.24      7.48 o 
   2   0  28        1.67        0.34      5.96 o 
  -3   1  28       63.10       69.67     11.25 o 
  -2   1  28        6.27        9.21      6.86 o 
  -1   1  28       12.14       16.03      7.45 o 
   0   1  28       18.74       20.77      7.17 o 
   1   1  28       13.43       17.83      7.76 o 
  -2   2  28        4.05        1.57      5.37 o 
  -1   2  28       18.72       21.94      7.48 o 
   0   2  28       10.61        7.52      6.23 o 
   0  -3  29        0.01       -0.94      5.33 o 
  -2  -2  29       20.60       24.88      8.15 o 
  -1  -2  29        0.02        1.06      5.17 o 
   0  -2  29        1.26        5.64      5.45 o 
   1  -2  29        1.41       -4.78      5.02 o 
  -2  -1  29       17.21       21.51      7.84 o 
  -1  -1  29       29.38       32.37      8.66 o 
   0  -1  29       15.45       13.09      6.54 o 
   1  -1  29       21.26       25.04      7.72 o 
  -2   0  29       23.81       37.19      9.40 o 
  -1   0  29        5.08       10.93      6.74 o 
   0   0  29        0.88       -1.92      5.52 o 
   1   0  29       42.26       37.66      8.90 o 
  -1   1  29       37.34       38.40      9.25 o 
   0   1  29        9.40       17.40      7.64 o 
                                                 
